# Supplementary material for: Overlapping action of T3 and T4 during Xenopus laevis development
Source: Front Endocrinol (Lausanne). 2024 Mar 11;15:1360188. doi: 10.3389/fendo.2024.1360188 (PMC10961411; doi:10.3389/fendo.2024.1360188)
Supplement: Supplementary Table 1 — Number of sequencing reads and mapping statistics. [file Table_1.xlsx]

## Sheet: xetra.T3.T4.mapping.stats
Library	Treatment	Biological replicate	Total reads	Uniquely mapped	Distinct uniquely mapped
211	Ctrl	A	67159730	35803564	8862579
212	T3	A	69493399	38079184	10433919
213	T4	A	81425123	45261257	12009476
226	Ctrl	B	57031908	29698437	6283501
227	T3	B	61818487	34275473	8078518
228	T4	B	35170338	20199500	5219280
241	Ctrl	C	63511688	32199988	5243791
242	T3	C	80457235	42330963	8962630
243	T4	C	64903814	34720879	9039693
