# Supplementary material for: Overlapping action of T3 and T4 during Xenopus laevis development
Source: Front Endocrinol (Lausanne). 2024 Mar 11;15:1360188. doi: 10.3389/fendo.2024.1360188 (PMC10961411; doi:10.3389/fendo.2024.1360188)
Supplement: Supplementary Table 2 — Differential expressed genes with T3 treatment (pval ≤ 0.05). [file Table_2.xlsx]

## Sheet: Table_S1_v2
id	condition	regulation	baseMeanA	baseMeanB	log2FoldChange	padj
XL-9_2-gene13339;XB5907626.L [provisional:fabp1]	T3	down	70.2233	21.3333	-1.71884	0.00465395
XL-9_2-gene47080;smarca5.L	T3	up	56.6386	153	1.43367	0.000325026
XL-9_2-gene32025;Xelaev18000192m	T3	up	14.8115	33.6667	1.1846	0.0105291
XL-9_2-gene3495;usp6nl2.L	T3	up	44.0237	96.6667	1.13474	0.00147495
XL-9_2-gene36979;LOC108705812 [provisional:prss23]	T3	down	46.8818	23.6667	-0.986171	0.00594607
XL-9_2-gene27356;Xelaev18000263m	T3	up	2.68219	20	2.89852	0.00720308
XL-9_2-gene37587;dolk.S	T3	up	24.238	47.3333	0.965585	0.00532551
XL-9_2-gene31018;Xelaev18000330m	T3	up	16.1501	32.3333	1.00148	0.0179929
XL-9_2-gene43377;prkcd.S	T3	down	94.1228	41.6667	-1.17565	0.00185993
XL-9_2-gene33592;Xelaev18000402m	T3	down	35.4036	13.6667	-1.37323	0.0017127
XL-9_2-gene49055;rad51.L	T3	up	9.4006	38.3333	2.02778	0.000548324
XL-9_2-gene36763;LOC108703351 [provisional:sftpa1]	T3	up	11.4109	28.3333	1.31208	0.020149
XL-9_2-gene14855;LOC101027275 [provisional:sftpd]	T3	up	53.1789	103.667	0.963026	0.00203278
XL-9_2-gene12000;mttp.2.S	T3	up	176.167	346	0.973827	0.000740301
XL-9_2-gene29740;Xelaev18000723m	T3	up	5.05174	20	1.98515	0.0157785
XL-9_2-gene48540;tspan16.S	T3	down	210.889	80.6667	-1.38644	0.000134585
XL-9_2-gene24675;Xelaev18000767m	T3	up	34.8995	192.667	2.46483	3.08491e-05
XL-9_2-gene50082;nfix.S	T3	up	33.2173	72.3333	1.12273	0.00229572
XL-9_2-gene20406;dand5.S	T3	up	5.03622	23	2.19122	0.00260894
XL-9_2-gene47213;thibz.S	T3	up	43.0621	906.667	4.39608	0.000440883
XL-9_2-gene7374;misp3.S	T3	down	159.217	71.3333	-1.15834	0.00209222
XL-9_2-gene46136;LOC108703512	T3	down	26.6438	12.3333	-1.11124	0.0215704
XL-9_2-gene13543;XB5761890.S [provisional:nat16]	T3	down	86.6808	31.3333	-1.46801	0.000209515
XL-9_2-gene45172;LOC108703455 [provisional:tm4sf5]	T3	down	73.567	21.6667	-1.76358	0.00539943
XL-9_2-gene35527;LOC108703456 [provisional:tm4sf5]	T3	down	119.767	55	-1.12272	0.00430242
XL-9_2-gene20446;mcm7.S	T3	up	158.095	403.667	1.35238	0.000302404
XL-9_2-gene3757;aurkb.S	T3	up	51.4553	155.333	1.59398	0.00041109
XL-9_2-gene25558;Xelaev18000888m	T3	up	17.4886	43	1.29793	0.020198
XL-9_2-gene11666;gltpd2.S	T3	up	72.7296	152.333	1.06662	0.000351343
XL-9_2-gene36267;LOC108703553 [provisional:nxpe3]	T3	down	168.284	83	-1.01971	0.00250119
XL-9_2-gene21755;Xetrov90028158m.S	T3	down	44.5278	22	-1.0172	0.0149192
XL-9_2-gene46992;LOC108703443 [provisional:sat2]	T3	down	32.7369	15.6667	-1.06322	0.0226768
XL-9_2-gene40366;acap1.S	T3	down	253.725	123.333	-1.0407	0.000529841
XL-9_2-gene35585;igfbpl1.S	T3	up	31.5248	78.3333	1.31314	0.000646093
XL-9_2-gene16298;tmem221.S	T3	up	37.5972	132.667	1.81911	0.00122651
XL-9_2-gene13532;kcnn1.S	T3	up	41.711	81.3333	0.963417	0.00133221
XL-9_2-gene12518;slc25a51.S	T3	up	54.0909	126.667	1.22758	0.000928989
XL-9_2-gene35787;LOC108706115 [provisional:gpd1]	T3	down	37.4139	19	-0.977576	0.0200395
XL-9_2-gene13098;adprh	T3	down	167.597	66.6667	-1.32996	0.000652292
XL-9_2-gene32694;Xelaev18001303m	T3	down	31.0237	16	-0.955298	0.0350452
XL-9_2-gene8919;pdcd1l2l.L	T3	down	35.0703	11.3333	-1.62968	0.00802988
XL-9_2-gene29752;LOC100496873.L	T3	down	40.8197	19.6667	-1.05351	0.0161585
XL-9_2-gene42203;LOC108703913	T3	down	25.6024	12.6667	-1.01524	0.0449691
XL-9_2-gene34962;LOC108703920	T3	up	5.05692	14	1.4691	0.0324158
XL-9_2-gene36743;LOC108703921 [provisional:slc43a2]	T3	down	72.2595	20	-1.85319	0.000714332
XL-9_2-gene6790;kif22.L	T3	up	49.0496	173.667	1.82401	0.000114911
XL-9_2-gene17248;LOC108703934 [provisional:mid1]	T3	down	144.369	67.6667	-1.09324	0.000467238
XL-9_2-gene47224;LOC108703746	T3	up	7.73911	18.6667	1.27023	0.0314023
XL-9_2-gene28711;Xelaev18001389m	T3	up	10.7391	26.6667	1.31216	0.00658014
XL-9_2-gene43545;LOC108703743	T3	up	16.1138	34.6667	1.10525	0.00651484
XL-9_2-gene15543;LOC108703939	T3	down	22.8788	9.66667	-1.24292	0.0206947
XL-9_2-gene25076;Xelaev18001517m	T3	down	19.9047	8	-1.31504	0.0240131
XL-9_2-gene4528;hsd3b7.L	T3	down	110.529	44.3333	-1.31796	0.00112935
XL-9_2-gene24651;Xelaev18001554m	T3	up	4.70806	25.3333	2.42783	0.00137589
XL-9_2-gene3390;LOC108703962 [provisional:rnf112]	T3	down	67.4945	28.6667	-1.2354	0.00701452
XL-9_2-gene19793;LOC108703966 [provisional:prss27]	T3	up	52.7576	139	1.39763	0.0215803
XL-9_2-gene41602;LOC108703887 [provisional:prss33]	T3	down	17.53	4	-2.13175	0.00152014
XL-9_2-gene49117;LOC108703997 [provisional:plac9]	T3	down	76.1302	37.3333	-1.028	0.000440326
XL-9_2-gene48646;LOC108705867 [provisional:cenpe]	T3	up	7.73911	41.3333	2.41707	0.00162435
XL-9_2-gene30478;Xelaev18001859m	T3	up	6.36955	27	2.0837	0.00396976
XL-9_2-gene30296;Xelaev18001860m	T3	up	4.36438	15.3333	1.81282	0.0193521
XL-9_2-gene50615;LOC108704053 [provisional:timp4]	T3	up	13.765	36	1.38699	0.00159354
XL-9_2-gene7409;rgs9bp.S	T3	up	35.6748	69	0.95169	0.00178104
XL-9_2-gene33521;Xelaev18002108m	T3	down	78.9314	36.3333	-1.1193	0.000303769
XL-9_2-gene36096;ttk.L	T3	up	21.8219	43	0.97856	0.00665982
XL-9_2-gene39669;LOC108704211 [provisional:4930562c15rik]	T3	down	498.811	257	-0.956724	0.000245406
XL-9_2-gene10307;kif22.S	T3	up	42.6024	141	1.72669	7.1038e-05
XL-9_2-gene46790;LOC108704261	T3	up	14.4834	36	1.3136	0.00143203
XL-9_2-gene10328;psmc3ip.L	T3	up	16.4472	32.6667	0.98998	0.0201413
XL-9_2-gene17619;birc5l.L	T3	up	19.5196	38	0.961076	0.0133216
XL-9_2-gene10305;atp6v0a4.L	T3	down	501.927	192	-1.38637	0.000432511
XL-9_2-gene7398;tmem213.L	T3	down	114.392	48	-1.25288	0.000278655
XL-9_2-gene45192;LOC108704344 [provisional:zc3hav1l]	T3	down	16.2121	4.66667	-1.79661	0.0433045
XL-9_2-gene45976;efcc1.S	T3	up	72.2669	174.667	1.2732	0.000278655
XL-9_2-gene4345;LOC108704416 [provisional:timp4]	T3	up	26.5248	51.3333	0.952555	0.00451384
XL-9_2-gene49980;LOC108706182 [provisional:gp1ba]	T3	down	317.852	142	-1.16246	0.00789726
XL-9_2-gene49539;depdc1b.S	T3	up	8.05174	24	1.57566	0.00763418
XL-9_2-gene44300;nusap1.S	T3	up	23.1759	66	1.50984	0.000290053
XL-9_2-gene39272;LOC108704451 [provisional:smim13]	T3	up	9.4006	25	1.4111	0.00839652
XL-9_2-gene10828;tmem170b.S	T3	up	48.0858	94.6667	0.977246	0.00348813
XL-9_2-gene29714;odf2.L	T3	up	53.7783	118.333	1.13776	6.55288e-05
XL-9_2-gene47270;odf2.L	T3	up	19.8478	48.6667	1.29396	0.000264491
XL-9_2-gene37801;LOC108704481 [provisional:phyhd1]	T3	down	33.0496	17	-0.959096	0.0354189
XL-9_2-gene23664;Xelaev18002879m	T3	up	134.477	270.667	1.00916	0.000111791
XL-9_2-gene29334;Xelaev18002973m	T3	up	3.69254	13.3333	1.85235	0.0272652
XL-9_2-gene5941;bpi.L	T3	down	33.0703	14.3333	-1.20616	0.0158628
XL-9_2-gene18148;tgif2.L	T3	up	49.8145	96.6667	0.956452	0.000290053
XL-9_2-gene10094;mybl2.L	T3	up	26.1656	88	1.74983	0.000149375
XL-9_2-gene1155;LOC108704617	T3	down	445.539	209.667	-1.08745	0.000554209
XL-9_2-gene15283;LOC100653495	T3	up	117.774	285.667	1.27831	8.09137e-05
XL-9_2-gene7382;XB5907626.S [provisional:fabp1]	T3	down	18.2484	2.33333	-2.9673	0.00590425
XL-9_2-gene19824;poglut3.L	T3	up	51.1634	109.333	1.09555	0.000545549
XL-9_2-gene25064;aqp10.1	T3	down	41.1272	17	-1.27456	0.0152071
XL-9_2-gene42110;LOC108704803 [provisional:ecm2]	T3	down	23.9202	11.3333	-1.07766	0.0441757
XL-9_2-gene34249;Xelaev18003637m	T3	up	8.39025	19.6667	1.22897	0.0336813
XL-9_2-gene48269;LOC108704856 [provisional:trim39]	T3	down	118.813	44.6667	-1.41142	0.00622547
XL-9_2-gene14488;LOC108704861 [provisional:pi16]	T3	up	10.0776	33	1.71131	0.000429832
XL-9_2-gene37228;arid4b.S	T3	up	21.1656	49.6667	1.23056	0.00364416
XL-9_2-gene48160;LOC108705955 [provisional:dut]	T3	up	19.1759	39.6667	1.04863	0.00670346
XL-9_2-gene1611;hepacam.S	T3	up	15.4523	32	1.05025	0.0161361
XL-9_2-gene6765;ccdc15.S	T3	up	21.1552	41.6667	0.97788	0.00957587
XL-9_2-gene40574;LOC108704982 [provisional:muc5ac]	T3	down	516.788	208.667	-1.30837	0.0172273
XL-9_2-gene37144;LOC108704984 [provisional:muc2]	T3	down	33.7473	5.66667	-2.5742	0.0335622
XL-9_2-gene25304;Xelaev18004040m	T3	up	22.473	51.3333	1.1917	0.00741417
XL-9_2-gene42106;usp38.L	T3	up	18.5041	37.6667	1.02544	0.00786048
XL-9_2-gene37765;hsp70.L	T3	up	6.72876	17.6667	1.39262	0.023516
XL-9_2-gene40836;LOC108705071 [provisional:sh2d5]	T3	down	144.384	54	-1.41888	0.000176658
XL-9_2-gene32966;LOC100495886.1.S	T3	down	45.1841	19.6667	-1.20006	0.00445264
XL-9_2-gene50806;myo10.2.L	T3	up	14.7702	30.6667	1.05399	0.01381
XL-9_2-gene47947;LOC398451	T3	up	23.4679	169.333	2.85111	8.59949e-05
XL-9_2-gene4371;abhd6.L	T3	down	516.434	214.667	-1.26648	0.000601439
XL-9_2-gene39483;LOC108706358	T3	down	95.7222	36	-1.41086	0.00178881
XL-9_2-gene47359;LOC779604.L	T3	up	13.1138	29.6667	1.17775	0.0210315
XL-9_2-gene35298;LOC108705161 [provisional:adgre3]	T3	down	17.8685	6.33333	-1.49638	0.0230798
XL-9_2-gene12587;clec4e.S	T3	up	16.8064	43.6667	1.37752	0.000380431
XL-9_2-gene19664;hyou1.S	T3	up	60.4139	151.667	1.32795	0.000159669
XL-9_2-gene14706;LOC108705240 [provisional:tctex1d2]	T3	down	41.1789	20	-1.04191	0.0142494
XL-9_2-gene40216;LOC108705238 [provisional:klf1]	T3	down	56.7089	21.3333	-1.41046	0.00157839
XL-9_2-gene25909;Xelaev18004450m	T3	up	2.69254	10	1.89296	0.0339203
XL-9_2-gene15035;hells.S	T3	up	28.8943	72	1.31721	0.000616321
XL-9_2-gene39856;LOC108705772 [provisional:cetn2]	T3	up	36.0496	112.667	1.64401	0.00534281
XL-9_2-gene36386;LOC108705284 [provisional:kat8]	T3	up	10.119	25.3333	1.32397	0.0122723
XL-9_2-gene8261;znf572.L	T3	down	270.229	117.667	-1.19948	0.000142307
XL-9_2-gene30788;Xelaev18004588m	T3	down	25.6697	10	-1.36006	0.0471432
XL-9_2-gene641;urah.L	T3	down	89.7274	43	-1.06121	0.00253875
XL-9_2-gene12607;skil.S	T3	up	14.4265	28	0.956709	0.04311
XL-9_2-gene16647;LOC108705376 [provisional:lrrc31]	T3	down	31.7059	16.3333	-0.956931	0.0370985
XL-9_2-gene489;LOC108697133 [provisional:mavs]	T3	down	238.143	107.667	-1.14526	0.000510559
XL-9_2-gene14480;nat8.2.L	T3	down	284.149	95.3333	-1.57559	0.00120991
XL-9_2-gene44413;nat8.6.L	T3	down	60.0784	19.6667	-1.61109	0.0157311
XL-9_2-gene3401;pced1a.L	T3	up	20.8426	43.6667	1.067	0.00353468
XL-9_2-gene540;XB22166507.L [provisonal]	T3	up	18.5144	39	1.07482	0.00578845
XL-9_2-gene8052;mid1l2.L	T3	down	484.069	236.333	-1.03439	0.000105997
XL-9_2-gene29143;Xelaev18004926m	T3	up	12.119	26.3333	1.11962	0.0278738
XL-9_2-gene14386;LOC108697567	T3	up	7.08796	32.3333	2.18958	0.0104965
XL-9_2-gene24817;Xelaev18004948m	T3	up	5.71841	20.3333	1.83016	0.00295247
XL-9_2-gene18274;nsd2.L	T3	up	68.8559	195.333	1.50429	7.39627e-05
XL-9_2-gene9420;haus3.L	T3	up	49.3881	97.6667	0.983704	0.000170812
XL-9_2-gene18799;tnip2.L	T3	up	39.9771	95.3333	1.25381	5.72167e-05
XL-9_2-gene34956;LOC108697988 [provisional:tmpo]	T3	up	14.8064	38	1.35978	0.00264425
XL-9_2-gene34164;Xelaev18005083m	T3	up	10.0517	24.3333	1.27549	0.0106733
XL-9_2-gene9392;slc2a15a.L	T3	down	230.409	110.667	-1.05798	0.0131953
XL-9_2-gene181;cep135.L	T3	up	34.2535	68.6667	1.00336	0.00679023
XL-9_2-gene13227;kiaa1456l.L	T3	up	36.9719	79	1.09542	0.000209515
XL-9_2-gene4509;helt.L	T3	up	15.7753	42	1.41272	0.00206422
XL-9_2-gene2841;LOC108698746 [provisional:casp3]	T3	up	14.7702	31	1.06958	0.0144885
XL-9_2-gene22371;Xelaev18005368m	T3	up	11.7753	25.6667	1.12413	0.0224398
XL-9_2-gene44975;neil3.L	T3	up	26.2225	85.6667	1.70793	0.00054048
XL-9_2-gene13311;aadat.L	T3	down	40.7628	18.3333	-1.15278	0.0437941
XL-9_2-gene7853;LOC108699191 [provisional:4930579g24rik]	T3	up	3.68219	18.3333	2.31583	0.00038399
XL-9_2-gene6510;fga.L	T3	up	99.1715	289.667	1.5464	0.000375228
XL-9_2-gene19560;mnd1.L	T3	up	1.34886	7.66667	2.50686	0.0216898
XL-9_2-gene35873;LOC108719615	T3	down	163.679	59.3333	-1.46396	0.000469925
XL-9_2-gene19159;slc7a11.L	T3	up	6.72876	16.6667	1.30855	0.0457603
XL-9_2-gene48121;LOC108699680 [provisional:gpbp1]	T3	down	100.508	51	-0.978739	0.000230965
XL-9_2-gene9078;ccna2.L	T3	up	45.3053	143	1.65826	0.000497058
XL-9_2-gene9312;cyp2u1.L	T3	down	195.127	97.6667	-0.998472	0.00702738
XL-9_2-gene34578;enpep.L	T3	down	372.975	164.333	-1.18245	0.0157938
XL-9_2-gene18522;neurog2.L	T3	up	64.5743	134	1.0532	0.000854321
XL-9_2-gene4025;LOC108710251 [provisional:zgrf1]	T3	up	10.4109	32.3333	1.63492	0.000250193
XL-9_2-gene2345;LOC108710484	T3	up	18.1759	40.6667	1.16182	0.0041967
XL-9_2-gene13741;fabp2.L	T3	down	378.383	179.667	-1.07452	0.00200372
XL-9_2-gene15336;mad2l1.L	T3	up	12.0828	30	1.31201	0.00447348
XL-9_2-gene42936;cenpe.L	T3	up	20.5196	73.3333	1.83747	0.00353018
XL-9_2-gene3968;dpy19l1.L	T3	up	23.8788	54	1.17723	0.000429358
XL-9_2-gene17269;dnajb14.L	T3	up	32.5869	75.6667	1.21537	0.00111725
XL-9_2-gene9770;adh4.L	T3	up	3.70806	85.3333	4.52437	0.000169623
XL-9_2-gene43772;LOC108710927 [provisional:smarcad1]	T3	up	71.6157	154	1.10458	8.63346e-05
XL-9_2-gene47681;LOC108719625 [provisional:cubn]	T3	down	1564.42	719	-1.12156	0.00348008
XL-9_2-gene28692;LOC100489122.L	T3	down	2371.53	1200	-0.982785	0.00326079
XL-9_2-gene9920;dck.1l.L	T3	up	43.357	141.667	1.70816	0.000707545
XL-9_2-gene8312;dck.1.L	T3	up	52.7007	120	1.18714	0.000210617
XL-9_2-gene11654;LOC108711024	T3	up	4.34368	47.3333	3.44587	0.000152241
XL-9_2-gene12453;LOC108711175 [provisional:ccdc158]	T3	up	15.1087	34.6667	1.19817	0.00387492
XL-9_2-gene26890;Xelaev18005859m	T3	down	43.2048	18	-1.26319	0.0480974
XL-9_2-gene245;prc1.2.L	T3	up	13.119	38.3333	1.54694	0.00243726
XL-9_2-gene16790;cenpc.L	T3	up	24.8788	49.6667	0.997361	0.0100174
XL-9_2-gene33543;Xelaev18005924m	T3	up	18.4937	37	1.00049	0.0157553
XL-9_2-gene47022;gpat3.L	T3	down	60.0318	24.3333	-1.30279	0.00353399
XL-9_2-gene38671;uhrf1.L	T3	up	63.6054	212.333	1.73911	0.0010789
XL-9_2-gene8988;lmnb2.L	T3	up	18.1345	49.6667	1.45354	0.00305069
XL-9_2-gene11101;lrg1.L	T3	up	20.8529	128.667	2.62532	0.000331678
XL-9_2-gene34725;chaf1a.L	T3	up	33.6231	111.333	1.72736	1.97412e-05
XL-9_2-gene382;shd.L	T3	up	20.1552	40.6667	1.01269	0.00710796
XL-9_2-gene18206;aptx.L	T3	up	18.1345	56.3333	1.63525	0.000180234
XL-9_2-gene2518;nfic.L	T3	up	23.0931	111.333	2.26935	0.000180234
XL-9_2-gene6499;mex3d.L	T3	up	40.357	101.333	1.32822	0.000170064
XL-9_2-gene11142;LOC108712489 [provisional:gjb2]	T3	down	45.5485	16.6667	-1.45044	0.00263041
XL-9_2-gene42304;timm10.L	T3	up	42.0858	84.3333	1.00277	0.00174791
XL-9_2-gene16998;adamts10.L	T3	up	26.1811	133.333	2.34844	8.18471e-06
XL-9_2-gene49522;LOC108712891	T3	up	17.119	45.6667	1.41554	0.00891489
XL-9_2-gene45505;crygdl.4.L	T3	down	28.3467	14.6667	-0.950638	0.0394551
XL-9_2-gene48606;crygdl.13.L	T3	down	20.5765	9.33333	-1.14053	0.0335046
XL-9_2-gene44259;LOC108713124 [provisional:zfp35]	T3	up	36.6024	80.3333	1.13406	0.000144361
XL-9_2-gene23977;Xelaev18006443m	T3	up	37.9409	86.3333	1.18616	0.000398381
XL-9_2-gene40678;smc2.L	T3	up	61.3829	215.333	1.81066	7.6364e-05
XL-9_2-gene14443;melk.L	T3	up	20.1604	52	1.36699	0.00236145
XL-9_2-gene18633;slc5a5.L	T3	down	470.808	146	-1.68917	0.00179884
XL-9_2-gene6746;kcnn1.L	T3	up	20.8322	52.6667	1.33807	0.000236181
XL-9_2-gene12744;haus8.L	T3	up	14.4316	29	1.00682	0.0218034
XL-9_2-gene44541;LOC108713500	T3	down	42.476	20.3333	-1.0628	0.00431184
XL-9_2-gene25523;Xelaev18006668m	T3	up	33.2898	67.6667	1.02337	0.00081436
XL-9_2-gene46974;ptgr1.3.L	T3	down	273.412	120	-1.18804	0.000188565
XL-9_2-gene12910;lpar1.L	T3	up	14.4523	32.6667	1.17652	0.00536498
XL-9_2-gene44366;LOC108695441	T3	down	31.0392	16	-0.95602	0.029575
XL-9_2-gene13413;nfib.L	T3	up	59.7317	162.667	1.44535	0.000512962
XL-9_2-gene22772;Xelaev18006837m	T3	up	42.6334	92.3333	1.11487	0.00201537
XL-9_2-gene1342;foxd4l1.1.L	T3	up	1.67702	9.66667	2.52712	0.0133633
XL-9_2-gene12726;tmem252.L	T3	down	65.0474	33.3333	-0.964525	0.038436
XL-9_2-gene26102;Xelaev18006878m	T3	up	1.01035	8	2.98515	0.00970264
XL-9_2-gene19855;mamdc2.L	T3	up	56.1686	170	1.5977	0.000176751
XL-9_2-gene25477;Xelaev18006881m	T3	up	6.04657	37.3333	2.62628	0.0145705
XL-9_2-gene3489;klf9.L	T3	up	13.3902	65.3333	2.28664	2.58074e-05
XL-9_2-gene40153;trpm3.L	T3	up	21.4989	43.3333	1.01121	0.00937495
XL-9_2-gene4680;gda.L	T3	down	75.9572	7.33333	-3.37265	0.00360191
XL-9_2-gene17315;rorb.L	T3	up	9.06726	21.6667	1.25674	0.0176069
XL-9_2-gene18531;znf367.L	T3	up	8.03622	30	1.90037	0.000323951
XL-9_2-gene3934;cks2.L	T3	up	24.5403	55.3333	1.173	0.000817639
XL-9_2-gene45742;LOC108714868 [provisional:myh7]	T3	down	74.4273	37.6667	-0.982543	0.0318463
XL-9_2-gene2788;LOC108715080	T3	up	21.53	43	0.997992	0.00750233
XL-9_2-gene42616;slc39a2.L	T3	up	73.6933	150.667	1.03175	0.003953
XL-9_2-gene6400;LOC108715302 [provisional:tep1]	T3	down	65.7554	31.6667	-1.05414	0.012177
XL-9_2-gene35472;pole.L	T3	up	66.5588	189.333	1.50823	0.000172517
XL-9_2-gene45040;LOC108715337 [provisional:zp3]	T3	down	54.3083	22.6667	-1.2606	0.00191811
XL-9_2-gene21890;Xelaev18007412m	T3	up	1.34368	8.33333	2.6327	0.0348852
XL-9_2-gene12796;ung.L	T3	up	56.4295	130.333	1.20769	0.000303931
XL-9_2-gene1598;LOC108715827	T3	up	119.322	385.667	1.6925	0.00178631
XL-9_2-gene45888;chek2.L	T3	up	14.4368	28.6667	0.989621	0.032644
XL-9_2-gene12057;pop5.L	T3	up	32.2587	77.3333	1.2614	3.78517e-05
XL-9_2-gene42756;slc5a1.2.L	T3	down	1124.82	404.333	-1.47608	0.00263156
XL-9_2-gene59;LOC100036918	T3	down	273.146	130.667	-1.06378	0.000543002
XL-9_2-gene12458;mmp11.L	T3	up	31.1811	325.667	3.38465	0.000247668
XL-9_2-gene8065;cdc45.L	T3	up	17.7546	52.3333	1.55954	0.00100923
XL-9_2-gene928;gp1bb.L	T3	down	31.6541	15.3333	-1.04572	0.021635
XL-9_2-gene3330;LOC108716057 [provisional:dgcr8]	T3	up	135.56	273	1.00997	3.50376e-05
XL-9_2-gene4359;dgcr8.L	T3	up	14.8064	29	0.969835	0.0320161
XL-9_2-gene47690;LOC108716396 [provisional:tmem132b]	T3	up	6.03622	15	1.31325	0.0497928
XL-9_2-gene20420;b3gnt4.L	T3	up	16.4213	46.3333	1.49648	0.00260272
XL-9_2-gene3924;bcl7a.L	T3	up	88.7244	202.333	1.18933	0.00142295
XL-9_2-gene31335;Xelaev18007821m	T3	up	17.4834	43.3333	1.30949	0.00441592
XL-9_2-gene1716;spring1.L	T3	up	18.4834	44.6667	1.27297	0.000638048
XL-9_2-gene41079;pebp1.1.L	T3	up	18.1242	49.6667	1.45436	0.00755159
XL-9_2-gene11124;susd2.L	T3	down	153.129	50.3333	-1.60516	6.74698e-05
XL-9_2-gene38339;LOC108717241 [provisional:chsy3]	T3	up	4.36438	13	1.57466	0.0353304
XL-9_2-gene18768;arl14epl.L	T3	up	4.38508	13	1.56784	0.0367312
XL-9_2-gene19550;pggt1b.L	T3	up	109.88	263.667	1.26279	2.27039e-05
XL-9_2-gene2931;LOC108717350	T3	up	63.1272	145	1.19972	4.81618e-05
XL-9_2-gene28859;Xelaev18008010m	T3	up	9.07244	20.3333	1.16428	0.0396372
XL-9_2-gene3852;efna5.L	T3	up	118.244	233.333	0.980626	0.000332692
XL-9_2-gene29412;Xelaev18008036m	T3	up	1.67702	7.66667	2.1927	0.0357327
XL-9_2-gene10676;slco4c1.L	T3	down	113.027	53.6667	-1.07458	0.0069897
XL-9_2-gene31598;LOC100488885-like.L	T3	up	37.68	86.3333	1.19612	0.000544314
XL-9_2-gene20022;tnpo1.L	T3	up	184.48	358	0.956497	0.00111179
XL-9_2-gene47402;tmem174.1.L	T3	down	156.134	60	-1.37975	0.000166209
XL-9_2-gene29732;tmem174.L	T3	down	430.316	203.333	-1.08155	0.000331188
XL-9_2-gene16969;tbca.L	T3	up	14.4627	35.6667	1.30224	0.00213482
XL-9_2-gene18437;c6.2.L	T3	up	55.6312	123.667	1.15249	0.0343251
XL-9_2-gene17300;skp2.L	T3	up	39.3156	96.3333	1.29293	0.00124279
XL-9_2-gene791;rai14.L	T3	up	66.5847	150	1.1717	0.000873704
XL-9_2-gene41662;LOC108695867	T3	down	29.0909	4	-2.8625	0.0480812
XL-9_2-gene8359;ska1.L	T3	up	25.8529	68.6667	1.40928	0.000434387
XL-9_2-gene13201;me2.L	T3	up	52.4088	102.667	0.970088	0.000463803
XL-9_2-gene30119;Xelaev18008448m	T3	up	9.08279	23.6667	1.38165	0.00603346
XL-9_2-gene19781;zbtb7c.L	T3	up	24.5351	47.6667	0.958132	0.00596373
XL-9_2-gene24070;Xelaev18008468m	T3	down	191.104	87	-1.13527	0.0210982
XL-9_2-gene19009;haus1.L	T3	up	34.9719	84	1.26419	0.000401435
XL-9_2-gene36286;aqp7.L	T3	down	81.2595	34	-1.257	0.00047226
XL-9_2-gene5961;ccl21.L	T3	down	155.566	75.3333	-1.04616	0.00964223
XL-9_2-gene39333;LOC108719067 [provisional:trim7]	T3	down	24.6231	8	-1.62194	0.0396287
XL-9_2-gene10640;rdh11.S	T3	down	970.551	502	-0.951117	0.000625986
XL-9_2-gene18900;not.S	T3	up	7.4006	18.3333	1.30876	0.0364264
XL-9_2-gene28817;Xelaev18008748m	T3	up	9.73393	24	1.30194	0.0100676
XL-9_2-gene35679;LOC108706478 [provisional:trim25]	T3	down	241.533	114.333	-1.07898	0.000868647
XL-9_2-gene1663;nat8.7.S	T3	down	129.219	60	-1.10678	0.00296124
XL-9_2-gene40950;cpxm1.S	T3	down	42.4967	19	-1.16135	0.0042659
XL-9_2-gene23012;LOC100485829.S	T3	down	59.3497	26.3333	-1.17235	0.00167625
XL-9_2-gene6072;smox.S	T3	up	314.92	679	1.10842	1.10295e-05
XL-9_2-gene2845;slbp.S	T3	up	28.8322	100.333	1.79905	0.000119312
XL-9_2-gene4804;tacc3.S	T3	up	54.7369	191.333	1.8055	0.00045178
XL-9_2-gene20506;nsd2.S	T3	up	106.755	212.333	0.992021	0.000673535
XL-9_2-gene15546;afap1.S	T3	up	46.7317	99.3333	1.08788	0.00255675
XL-9_2-gene17101;lyar.S	T3	up	47.0082	149.333	1.66755	2.8673e-05
XL-9_2-gene50975;LOC108706543	T3	down	83.5618	38	-1.13684	0.00150112
XL-9_2-gene12534;sod3.S	T3	down	79.2388	40.3333	-0.974235	0.00905577
XL-9_2-gene44120;klb.S	T3	down	144.467	49	-1.55989	0.0025738
XL-9_2-gene16955;grxcr1.S	T3	down	45.2151	20	-1.17681	0.00542157
XL-9_2-gene2070;pdlim3.S	T3	down	100.102	40.3333	-1.31143	0.000434368
XL-9_2-gene19651;nek1.S	T3	up	30.9305	68.3333	1.14356	0.00175825
XL-9_2-gene8874;apela.S	T3	down	39.445	19.6667	-1.00409	0.0141143
XL-9_2-gene19250;lrat.S	T3	up	15.1397	31	1.03393	0.0141895
XL-9_2-gene15758;smarca5.S	T3	up	41.2535	124.667	1.59549	8.63346e-05
XL-9_2-gene2678;ucp1.S	T3	down	219.207	81.3333	-1.43038	0.00153751
XL-9_2-gene3438;sclt1.S	T3	up	15.1242	39.3333	1.3789	0.00255948
XL-9_2-gene1546;ccna2.S	T3	up	17.4627	72	2.04372	0.000726039
XL-9_2-gene3037;neurog2.S	T3	up	18.1449	51.3333	1.50033	0.00155367
XL-9_2-gene3347;fabp2.S	T3	down	137.932	59	-1.22517	0.00275208
XL-9_2-gene16762;mad2l1.S	T3	up	46.0651	123.667	1.42471	0.000161956
XL-9_2-gene3784;dkk2.S	T3	up	27.2328	58.3333	1.09897	0.00114461
XL-9_2-gene27371;Xelaev18009402m	T3	up	33.2639	67.3333	1.01736	0.000648471
XL-9_2-gene45447;LOC108704450 [provisional:cenpe]	T3	up	9.38508	33.6667	1.84288	0.00756283
XL-9_2-gene24731;ddit4l.S	T3	up	49.9978	105.667	1.07958	0.000492653
XL-9_2-gene20122;adh1c.S	T3	down	514.532	183	-1.49142	0.00156134
XL-9_2-gene43828;adh1a.S	T3	up	6.70289	44.6667	2.73634	0.000108196
XL-9_2-gene18241;XB5957215.S [provisional]	T3	up	5.3592	15.6667	1.54761	0.0164926
XL-9_2-gene6019;dck.1.S	T3	up	15.4523	43.6667	1.49871	0.000149414
XL-9_2-gene31909;Xelaev18009475m	T3	up	28.9305	71	1.29523	3.78322e-05
XL-9_2-gene12120;LOC108706759	T3	up	15.4627	44.6667	1.53041	0.0253676
XL-9_2-gene4266;prc1.2.S	T3	up	6.03105	20.6667	1.77683	0.0124845
XL-9_2-gene32303;Xelaev18009632m	T3	up	139.066	392	1.49509	7.85382e-05
XL-9_2-gene6239;hmg20b.S	T3	up	23.5196	50.3333	1.09765	0.00123899
XL-9_2-gene10089;chaf1a.S	T3	up	80.8714	172	1.08871	0.000245973
XL-9_2-gene34468;antxr2.S	T3	up	95.1715	185.333	0.96152	0.000289684
XL-9_2-gene38701;LOC108706828	T3	up	5.71841	46	3.00795	0.000146355
XL-9_2-gene8830;dusp4.S	T3	up	40.6541	82.3333	1.01807	0.00728581
XL-9_2-gene8220;ppp1r3b.S	T3	up	8.39025	36.6667	2.12768	0.00013645
XL-9_2-gene35511;LOC734210 [provisional:nfic]	T3	up	6.36438	26.6667	2.06695	0.00239987
XL-9_2-gene11203;mex3d.S	T3	up	41.9305	108.667	1.37384	1.72626e-05
XL-9_2-gene50386;efna2.S	T3	up	47.7214	112.333	1.23508	0.000354992
XL-9_2-gene46757;LOC108706867 [provisional:adamts10]	T3	up	11.1087	26.3333	1.24521	0.0180075
XL-9_2-gene35830;dot1l.S	T3	up	255.002	753.333	1.56278	3.2196e-05
XL-9_2-gene48224;LOC108706887 [provisional:gna11]	T3	down	90.2906	40.3333	-1.1626	0.000131325
XL-9_2-gene13382;mier2.S	T3	up	18.5041	45.3333	1.29273	0.000949785
XL-9_2-gene20554;kxd1.S	T3	up	27.5817	58	1.07234	0.000752145
XL-9_2-gene14361;stra6l.1.S	T3	up	3.70806	16.3333	2.13908	0.00185821
XL-9_2-gene18822;lpar1.S	T3	up	19.1345	45.6667	1.25496	0.00174791
XL-9_2-gene34446;haus6.S	T3	up	7.4006	18.3333	1.30876	0.0268053
XL-9_2-gene14178;slc44a1.S	T3	up	6.70289	18.3333	1.45161	0.0491857
XL-9_2-gene17730;klf4.S	T3	up	37.3311	78	1.06309	0.000212125
XL-9_2-gene49577;cdkn2b.S	T3	up	4.3592	14.6667	1.7504	0.0167694
XL-9_2-gene11708;LOC108706943 [provisional:lrrc19]	T3	up	11.0931	23.3333	1.07273	0.0371529
XL-9_2-gene42595;nfia.S	T3	up	49.2432	202	2.03636	0.000103218
XL-9_2-gene31349;Xelaev18010059m	T3	up	33.1914	145.667	2.13379	0.000133005
XL-9_2-gene7792;tmem252.S	T3	down	113.668	48.6667	-1.22382	0.0025738
XL-9_2-gene24581;Xelaev18010102m	T3	up	47.5144	282	2.56926	2.17131e-06
XL-9_2-gene49543;LOC108706970 [provisional:klf9]	T3	up	15.0621	98.3333	2.70676	3.80981e-05
XL-9_2-gene12835;anxa1.3.S	T3	up	1.01035	24	4.57011	0.00349476
XL-9_2-gene44950;psat1.S	T3	up	87.0474	183.667	1.07722	0.00215738
XL-9_2-gene45263;LOC108704875 [provisional:kiss1r]	T3	up	4.71323	13.6667	1.53587	0.0340093
XL-9_2-gene40613;znf367.S	T3	up	8.74428	30.6667	1.81026	0.000199841
XL-9_2-gene45501;LOC108706999 [provisional:shc3]	T3	up	2.68219	10	1.89852	0.0290359
XL-9_2-gene15508;cks2.S	T3	up	15.765	61	1.95209	7.30213e-05
XL-9_2-gene10173;slc7a7.S	T3	down	242.549	93.3333	-1.37781	0.000474319
XL-9_2-gene23910;Xelaev18010303m	T3	up	20.5817	41.6667	1.01753	0.0237364
XL-9_2-gene16254;gal3st1.S	T3	down	68.4169	33	-1.05189	0.00239933
XL-9_2-gene11919;foxn4.S	T3	up	21.1811	46	1.11886	0.00153881
XL-9_2-gene33748;Xelaev18010427m	T3	up	88.3341	212	1.26302	0.036711
XL-9_2-gene9087;hsd11b1l.2.S	T3	down	234.706	116	-1.01673	0.000373147
XL-9_2-gene9386;pla2g1b.S	T3	up	13.0983	56.3333	2.10461	0.00281438
XL-9_2-gene35031;LOC108707110 [provisional:prr14l]	T3	up	24.8426	54.3333	1.12902	0.00220513
XL-9_2-gene37923;mmp11.S	T3	up	8.68219	64	2.88194	0.000167085
XL-9_2-gene38601;aacs.S	T3	up	80.9698	218.667	1.43328	0.000236181
XL-9_2-gene12507;clip1.S	T3	up	89.1457	174.667	0.970368	3.17885e-05
XL-9_2-gene8328;bcl7a.S	T3	up	9.03105	22.6667	1.32761	0.0211674
XL-9_2-gene39114;cux2.S	T3	up	23.5196	50	1.08806	0.00351081
XL-9_2-gene30434;Xelaev18010678m	T3	up	29.5765	72	1.28354	0.000133341
XL-9_2-gene914;susd2.S	T3	down	152.118	61.6667	-1.30263	0.00104983
XL-9_2-gene13509;tcn2.S	T3	down	98.4923	49	-1.00723	0.0420734
XL-9_2-gene17394;camk4.S	T3	up	45.0496	87.3333	0.95502	0.00221605
XL-9_2-gene12806;fer.S	T3	up	5.02587	14.3333	1.51193	0.0285091
XL-9_2-gene44524;efna5.S	T3	up	57.4346	112	0.963506	0.00137869
XL-9_2-gene18406;st8sia4.S	T3	up	12.3954	32.6667	1.39801	0.0229658
XL-9_2-gene1360;ak6.S	T3	up	23.8685	46.6667	0.967287	0.00641759
XL-9_2-gene1910;LOC108707252	T3	up	12.7753	26.6667	1.06168	0.0290906
XL-9_2-gene44991;LOC108707261 [provisional:gcnt4]	T3	down	54.6571	23.3333	-1.22802	0.0101369
XL-9_2-gene6169;crhbp.S	T3	up	32.6852	72.6667	1.15266	0.00210669
XL-9_2-gene20020;esm1.S	T3	up	4.37473	18.6667	2.0932	0.00149157
XL-9_2-gene48400;LOC108705416 [provisional:ugt3a1]	T3	down	50.2824	22.6667	-1.14948	0.00454764
XL-9_2-gene9591;agxt2.S	T3	up	4.69254	31	2.72383	0.00516823
XL-9_2-gene24228;Xelaev18011065m	T3	up	7.71841	21.3333	1.46673	0.00722792
XL-9_2-gene10483;lipg.S	T3	up	150.929	295.333	0.968473	0.000351343
XL-9_2-gene1156;rnf165.S	T3	up	22.8478	52.3333	1.19568	0.00299836
XL-9_2-gene45658;pstpip2.S	T3	down	293.425	142.333	-1.04372	0.000901082
XL-9_2-gene29109;Xelaev18011158m	T3	up	9.07761	28.3333	1.64212	0.000568824
XL-9_2-gene11954;recql4.L	T3	up	25.8374	74.3333	1.52455	0.000392443
XL-9_2-gene40814;LOC108707784 [provisional:trim25]	T3	down	98.8619	39.6667	-1.31749	0.00428458
XL-9_2-gene12400;LOC108707795	T3	down	118.053	60	-0.976405	0.00843592
XL-9_2-gene15182;polq.L	T3	up	28.8892	70.6667	1.2905	0.0098177
XL-9_2-gene50698;LOC108707815 [provisional:csta]	T3	up	4.03622	15.6667	1.95662	0.00431805
XL-9_2-gene38961;LOC108707834 [provisional:cd200]	T3	down	53.6364	22.6667	-1.24264	0.00920848
XL-9_2-gene41243;gja5.L	T3	up	11.4472	24	1.06804	0.0372435
XL-9_2-gene31936;Xelaev18011386m	T3	down	16.5351	5.33333	-1.63242	0.0158444
XL-9_2-gene47287;LOC108707400 [provisional:muc5ac]	T3	down	199.969	33.3333	-2.58474	3.04991e-05
XL-9_2-gene4390;LOC108707846 [provisional:fbn2]	T3	down	618.236	273	-1.17926	0.000121559
XL-9_2-gene37389;LOC108707401 [provisional:muc5ac]	T3	down	206.114	40.6667	-2.34152	6.16129e-05
XL-9_2-gene49564;LOC108707402	T3	down	50.5847	24	-1.07567	0.00625378
XL-9_2-gene35870;LOC108707848 [provisional:umodl1]	T3	down	100.123	50.3333	-0.992184	0.000781821
XL-9_2-gene36561;tmprss2.3.L	T3	down	96.7791	26	-1.89618	0.0355345
XL-9_2-gene45132;tmprss2.4.L	T3	down	18.5558	5.66667	-1.7113	0.012627
XL-9_2-gene31907;tmprss2.6.L	T3	up	1.01035	7.33333	2.85962	0.0216594
XL-9_2-gene37115;tmprss2.10.L	T3	down	41.768	11.3333	-1.88182	0.00881453
XL-9_2-gene45112;tmprss2.12.L	T3	down	78.1715	34.6667	-1.17309	0.00241568
XL-9_2-gene44617;tmprss2.13.L	T3	up	14.8064	53.6667	1.85781	0.00159685
XL-9_2-gene1224;chaf1b.L	T3	up	49.711	146	1.55433	0.000104918
XL-9_2-gene10458;donson.L	T3	up	31.5144	143	2.18193	4.40617e-05
XL-9_2-gene17371;gart.L	T3	up	144.617	330.667	1.19315	2.56469e-05
XL-9_2-gene12766;paxbp1.L	T3	up	70.5899	136.667	0.953129	0.000464738
XL-9_2-gene40065;adamts5.L	T3	up	23.8478	48.3333	1.01916	0.0172135
XL-9_2-gene19617;gabrr3.L	T3	up	40.3467	80	0.98755	0.00149555
XL-9_2-gene42901;gbe1.L	T3	up	19.4989	41.3333	1.08391	0.00781063
XL-9_2-gene34337;LOC108707911	T3	up	10.3902	32.3333	1.63779	0.00178921
XL-9_2-gene20134;zswim7.L	T3	up	17.4782	38.6667	1.14553	0.00493998
XL-9_2-gene7369;blmh.L	T3	up	165.784	443	1.418	2.8673e-05
XL-9_2-gene36306;LOC108707956 [provisional:spag5]	T3	up	10.0517	61	2.60136	2.8673e-05
XL-9_2-gene8616;slc13a2.L	T3	down	979.008	412.667	-1.24634	0.00133468
XL-9_2-gene13848;arsh.L	T3	down	287.632	122.333	-1.23341	0.000934478
XL-9_2-gene12305;mlxipl.L	T3	down	221.52	113	-0.971113	0.00063569
XL-9_2-gene41798;LOC108707673	T3	up	54.9025	117.333	1.09567	0.0420734
XL-9_2-gene39486;LOC108707451	T3	up	38.9823	122.333	1.64993	0.0032563
XL-9_2-gene1926;phex.L	T3	up	13.8012	50.6667	1.87624	0.000119312
XL-9_2-gene19785;adgrg2.L	T3	down	423.073	210	-1.01052	0.000131325
XL-9_2-gene6408;lrwd1.L	T3	up	17.119	38.6667	1.17549	0.00226698
XL-9_2-gene43993;LOC108708033 [provisional:col26a1]	T3	up	6.04139	21	1.79744	0.00156371
XL-9_2-gene5772;pimreg.L	T3	up	63.1272	217	1.78136	0.000218248
XL-9_2-gene9582;LOC108707687	T3	down	50.2927	23.6667	-1.08749	0.0489468
XL-9_2-gene19318;pnpla1.L	T3	up	8.41612	34.3333	2.02838	0.00192313
XL-9_2-gene5092;olfml3.L	T3	up	71.9387	176	1.29074	0.000627684
XL-9_2-gene3656;foxo6.L	T3	up	47.6645	125.333	1.39478	0.00081436
XL-9_2-gene14814;ctps1.L	T3	up	12.0983	34.3333	1.5048	0.000509145
XL-9_2-gene42465;slc9a1.L	T3	up	85.1457	182	1.09593	5.12428e-05
XL-9_2-gene10113;thdl17.L	T3	down	694.673	322	-1.10927	0.00128014
XL-9_2-gene41291;dan4l.L	T3	down	1300.05	646.667	-1.00747	0.00745289
XL-9_2-gene28306;Xelaev18012124m	T3	down	238.892	77.6667	-1.62099	0.0135093
XL-9_2-gene34859;LOC108707480 [provisional:gm40349]	T3	down	1831.14	713	-1.36077	0.00277884
XL-9_2-gene3653;LOC108708108	T3	down	116.627	55.3333	-1.07568	0.00102015
XL-9_2-gene49480;LOC108708109 [provisional:gp2]	T3	down	710.307	335.333	-1.08285	0.00516444
XL-9_2-gene39284;LOC108708110 [provisional:gp2]	T3	down	357.026	167.333	-1.0933	0.00264147
XL-9_2-gene2203;LOC108708112 [provisional:gp2]	T3	down	446.539	169	-1.40176	0.00107362
XL-9_2-gene14186;pafah2.L	T3	down	398.869	162.667	-1.294	0.00392115
XL-9_2-gene9325;aunip.L	T3	up	9.07244	21.6667	1.25591	0.0386483
XL-9_2-gene26976;Xelaev18012154m	T3	up	23.5403	47.6667	1.01785	0.00304995
XL-9_2-gene45;fam72a.L	T3	up	3.02587	12	1.98761	0.0141789
XL-9_2-gene3666;pm20d1.L	T3	down	150.4	77	-0.965874	0.00492828
XL-9_2-gene36457;mfsd4a.L	T3	down	20.9202	6.33333	-1.72386	0.00363726
XL-9_2-gene32454;Xelaev18012236m	T3	up	3.69254	13	1.81583	0.0183448
XL-9_2-gene46324;pkp1.L	T3	up	13.1294	26.3333	1.00409	0.0330514
XL-9_2-gene23124;Xelaev18012280m	T3	up	14.442	49	1.76251	0.000320385
XL-9_2-gene4309;slc16a1.L	T3	up	24.5403	59.3333	1.27369	0.000209515
XL-9_2-gene16310;gpr34.L	T3	up	18.5041	40.3333	1.12413	0.00820571
XL-9_2-gene11410;ago1.L	T3	up	10.7495	31	1.528	0.00116801
XL-9_2-gene11703;LOC108708225	T3	up	33.9099	103.667	1.61218	4.35124e-05
XL-9_2-gene12511;cdca8.L	T3	up	17.7908	42	1.23925	0.00463445
XL-9_2-gene10837;brip1.L	T3	up	18.4834	47	1.34643	0.00672843
XL-9_2-gene8265;ca4.2.L	T3	down	102.123	41.3333	-1.30493	0.000809371
XL-9_2-gene46862;slfn13.L	T3	up	2.68736	12.6667	2.23677	0.00485331
XL-9_2-gene10512;srrm3.L	T3	up	39.649	96	1.27575	0.000322849
XL-9_2-gene37145;prr11.L	T3	up	12.0673	49	2.02168	0.000169296
XL-9_2-gene4866;slc47a1.L	T3	down	17.9099	1.33333	-3.74764	0.00235396
XL-9_2-gene270;psph.L	T3	up	26.1656	95.3333	1.86531	0.000195089
XL-9_2-gene16306;mis12.L	T3	up	15.8374	33.6667	1.08798	0.00877978
XL-9_2-gene31359;LOC105946711.L	T3	up	17.4989	41.3333	1.24004	0.00268184
XL-9_2-gene42504;cip2a.L	T3	up	14.1035	42.3333	1.58574	0.00126584
XL-9_2-gene36505;LOC108708364 [provisional:trat1]	T3	up	2.01552	11.6667	2.53317	0.0028673
XL-9_2-gene41361;hjurp	T3	up	5.37473	22.6667	2.07631	0.00100813
XL-9_2-gene18225;LOC108708387	T3	down	26.2639	12.3333	-1.09052	0.0258723
XL-9_2-gene31762;Xelaev18012967m	T3	up	59.5692	119	0.998324	0.000459473
XL-9_2-gene8722;rgn.L	T3	down	177.579	45.6667	-1.95925	0.0005571
XL-9_2-gene11526;tfdp1.L	T3	up	14.119	33.6667	1.25368	0.00278841
XL-9_2-gene8408;ankrd10.L	T3	up	79.3755	159.667	1.0083	0.000306817
XL-9_2-gene36560;myo16.L	T3	up	25.8788	51.3333	0.988125	0.00724652
XL-9_2-gene2606;zic5.L	T3	up	45.6697	89.6667	0.973336	0.000639446
XL-9_2-gene47809;uggt2.L	T3	up	51.0547	157.333	1.62371	3.7783e-05
XL-9_2-gene9857;obi1.L	T3	up	10.0673	30.3333	1.59123	0.000475149
XL-9_2-gene9700;klf12.L	T3	up	53.7317	108	1.00718	0.00881453
XL-9_2-gene4561;bora.L	T3	up	5.04657	21	2.05701	0.00125648
XL-9_2-gene26410;mzt1.L	T3	up	12.7598	28	1.13382	0.0243184
XL-9_2-gene37579;diaph3.L	T3	up	46.0806	111	1.26833	0.00015189
XL-9_2-gene25780;Xelaev18013256m	T3	up	2.69254	9.66667	1.84405	0.0401214
XL-9_2-gene6083;rhebl1.L	T3	up	4.72358	20	2.08205	0.039662
XL-9_2-gene16296;LOC108708554 [provisional:troap]	T3	up	53.8301	109.333	1.02225	0.000854321
XL-9_2-gene19924;slc39a5.L	T3	down	516.38	144.333	-1.83903	0.000497606
XL-9_2-gene19544;cdk2.L	T3	up	95.1353	255	1.42244	7.85382e-05
XL-9_2-gene20536;mmp19.L	T3	up	76.4066	151.667	0.989135	0.00022774
XL-9_2-gene34116;LOC100492376.L	T3	down	106.95	33.6667	-1.66754	0.000993518
XL-9_2-gene37928;gls2.L	T3	down	336.421	131	-1.3607	0.00119473
XL-9_2-gene11463;LOC108708580 [provisional:rdh7]	T3	down	8.7598	2	-2.1309	0.0432042
XL-9_2-gene7675;rdh9.L	T3	down	28.3156	7.33333	-1.94906	0.000598401
XL-9_2-gene19861;inhbc.2.L	T3	down	254.68	97.3333	-1.38768	0.00075442
XL-9_2-gene39659;LOC108707553 [provisional:scn8a]	T3	up	68.9284	134.667	0.966223	0.00750158
XL-9_2-gene35361;LOC108708625 [provisional:twist2]	T3	up	10.4109	24.3333	1.22483	0.0189718
XL-9_2-gene41223;gtsf1.L	T3	up	5.3592	19.3333	1.851	0.0219181
XL-9_2-gene8462;XB5957062.L [provisional:plekha3]	T3	down	135.193	67	-1.01279	0.000134949
XL-9_2-gene39542;espl1.L	T3	up	14.7495	48.6667	1.72227	0.001343
XL-9_2-gene44508;csad.L	T3	down	120.162	48.6667	-1.30397	0.000355229
XL-9_2-gene13454;krt78.2.L	T3	up	50.4864	121	1.26104	0.00530821
XL-9_2-gene41959;krt78.1.L	T3	down	419.119	214.333	-0.967505	0.00261973
XL-9_2-gene5806;racgap1.L	T3	up	38.6179	102	1.40123	0.000288585
XL-9_2-gene7253;LOC108708667	T3	up	12.4782	26	1.0591	0.0329034
XL-9_2-gene7632;ckap2.L	T3	up	34.5455	178.333	2.36801	7.43969e-05
XL-9_2-gene44040;LOC108707754 [provisional:slc25a15]	T3	up	76.8559	234	1.60628	2.8673e-05
XL-9_2-gene1000;ufm1.L	T3	up	16.8271	38.6667	1.20031	0.00202512
XL-9_2-gene48247;brca2.L	T3	up	19.8115	51.6667	1.38289	0.000735787
XL-9_2-gene3180;hsph1.L	T3	up	82.3341	207	1.33007	2.8673e-05
XL-9_2-gene10939;tex26.L	T3	down	96.128	38	-1.33896	0.0158361
XL-9_2-gene21792;Xelaev18013742m	T3	up	10.7443	24.3333	1.17937	0.017834
XL-9_2-gene12598;sacs.L	T3	up	50.4191	121	1.26296	0.00082651
XL-9_2-gene46160;ska3.L	T3	up	55.4812	175	1.65728	0.000292695
XL-9_2-gene19994;mmp8.L	T3	up	145.49	319.667	1.13565	0.00203907
XL-9_2-gene12325;mmp13l.L	T3	up	20.1087	213.667	3.40947	8.59634e-07
XL-9_2-gene12286;zc3h12c.L	T3	up	18.4213	84.3333	2.19473	0.00060681
XL-9_2-gene10131;cenpj.L	T3	up	36.9512	83.3333	1.17327	6.45511e-05
XL-9_2-gene4711;LOC108707587 [provisional:trim39]	T3	down	88.0969	41.6667	-1.0802	0.00737681
XL-9_2-gene42054;xrcc1	T3	up	17.765	49	1.46375	0.00311071
XL-9_2-gene41750;LOC108708774 [provisional:or52k1]	T3	down	13.1656	2.33333	-2.49631	0.00349219
XL-9_2-gene47676;LOC108707598 [provisional:or52e4]	T3	down	15.5196	3.33333	-2.21905	0.00502119
XL-9_2-gene14210;trim26.L	T3	down	109.007	53	-1.04035	0.00190029
XL-9_2-gene12239;LOC108708791	T3	down	957.169	334.667	-1.51605	0.000135522
XL-9_2-gene36951;LOC108708796 [provisional:alox12b]	T3	down	75.156	35.3333	-1.08886	0.00352734
XL-9_2-gene36143;serpinh1.L	T3	up	113.999	254	1.15581	0.00101973
XL-9_2-gene39587;LOC108707615 [provisional:nwd2]	T3	up	2.68219	12.3333	2.20108	0.0144153
XL-9_2-gene16409;omp.L	T3	down	73.802	33	-1.16119	0.0202674
XL-9_2-gene19814;slc13a2.S	T3	down	930.163	369	-1.33386	0.000380035
XL-9_2-gene3601;bhlha9.S	T3	down	35.0703	14.6667	-1.25771	0.0219331
XL-9_2-gene606;ace2.S	T3	down	525.106	140.667	-1.90033	0.00124897
XL-9_2-gene8746;mospd2.S	T3	up	47.799	101.667	1.08879	6.07678e-05
XL-9_2-gene40455;slc5a3.S	T3	up	7.71323	18.6667	1.27506	0.0276203
XL-9_2-gene37651;kcne1.S	T3	up	8.73911	30	1.77941	0.000475149
XL-9_2-gene41215;tmprss2.1.S	T3	up	45.6283	118.333	1.37486	0.000123019
XL-9_2-gene13263;pdzk1.S	T3	down	577.362	284.333	-1.02189	0.000407269
XL-9_2-gene997;zbtb20.S	T3	up	3.0207	24.6667	3.02961	0.00213482
XL-9_2-gene10966;ndc80.S	T3	up	77.6364	206.333	1.41017	0.000626329
XL-9_2-gene35724;LOC108709303 [provisional:trim25]	T3	down	35.0496	13.6667	-1.35873	0.00865682
XL-9_2-gene44352;pde9a.S	T3	down	547.969	263	-1.05903	0.000233772
XL-9_2-gene18360;pola1.S	T3	up	49.9978	127	1.34489	6.07678e-05
XL-9_2-gene47160;tspoap1.S	T3	up	18.8478	43.6667	1.21214	0.00329245
XL-9_2-gene46696;ptchd1.S	T3	up	22.1863	44	0.987836	0.019884
XL-9_2-gene21802;Xelaev18014572m	T3	up	1.34368	8	2.57381	0.0146349
XL-9_2-gene17327;ift20.S	T3	up	31.2898	80.3333	1.36031	0.00022994
XL-9_2-gene11811;slc13a5.S	T3	up	18.8943	131.333	2.79721	0.0197244
XL-9_2-gene7215;pnpla1.S	T3	up	27.8995	76.3333	1.45207	8.76021e-05
XL-9_2-gene18050;nr1h5.S	T3	down	38.3984	16	-1.26297	0.00246156
XL-9_2-gene36711;LOC108709404	T3	up	26.5506	72.6667	1.45255	0.000130642
XL-9_2-gene11957;cdkn1a.S	T3	up	26.1811	83.6667	1.67613	0.000158626
XL-9_2-gene4947;otc.S	T3	up	75.1996	170.333	1.17956	0.000143466
XL-9_2-gene7814;mid1.S	T3	up	9.41612	21.3333	1.1799	0.0258838
XL-9_2-gene50408;LOC108709431 [provisional:clcn4]	T3	up	15.7702	30.6667	0.959475	0.0267214
XL-9_2-gene35562;LOC108708904 [provisional:wwc3]	T3	up	20.1811	47.6667	1.23998	0.0050502
XL-9_2-gene35231;mkrn3.S	T3	up	6.73911	20.3333	1.59322	0.00597813
XL-9_2-gene24903;Xelaev18014879m	T3	up	24.5558	60.3333	1.29689	0.000376517
XL-9_2-gene23139;Xelaev18014929m	T3	up	14.442	34	1.23527	0.00351998
XL-9_2-gene17388;elapor1.S	T3	down	264.792	116	-1.19073	0.000123019
XL-9_2-gene43322;LOC108709511 [provisional:umod]	T3	down	62.7399	17.3333	-1.85583	0.00244237
XL-9_2-gene16845;slc30a2.S	T3	down	22.9616	5.66667	-2.01865	0.00516851
XL-9_2-gene31212;LOC101732121.S	T3	down	52.7037	13.6667	-1.94724	0.0479998
XL-9_2-gene39411;LOC108709109 [provisional:umod]	T3	down	449.04	183.333	-1.29237	0.000944187
XL-9_2-gene6178;sytl1.S	T3	down	536.943	265.333	-1.01696	0.00034077
XL-9_2-gene47314;tcea3.S	T3	down	218.791	104	-1.07297	9.0982e-05
XL-9_2-gene9543;foxo6.S	T3	up	35.5869	100.333	1.49538	8.23685e-05
XL-9_2-gene8671;edn2.S	T3	up	5.37473	17.6667	1.71677	0.00787272
XL-9_2-gene24189;Xelaev18015118m	T3	up	41.915	81.3333	0.956379	0.0146502
XL-9_2-gene14050;rpa2.S	T3	up	8.73393	41	2.23092	3.50376e-05
XL-9_2-gene19214;clspn.S	T3	up	12.0517	63	2.38611	0.000100941
XL-9_2-gene35327;matn1.S	T3	down	39.7783	19.3333	-1.04089	0.0490521
XL-9_2-gene7278;LOC108709566	T3	up	18.8426	46	1.28764	0.00129578
XL-9_2-gene16642;cdca8.S	T3	up	9.39542	33.3333	1.82694	0.00361769
XL-9_2-gene35947;LOC108708942	T3	down	17.5455	7	-1.32567	0.0367312
XL-9_2-gene35153;LOC108709671 [provisional:evi2a]	T3	up	6.40577	31	2.27482	0.00264147
XL-9_2-gene8922;rpp21.S	T3	up	5.69771	15.3333	1.42822	0.0253468
XL-9_2-gene93;frmpd4.S	T3	up	43.711	86	0.976339	0.00221484
XL-9_2-gene23424;Xelaev18015485m	T3	up	7.72876	19	1.29769	0.022112
XL-9_2-gene10275;rev1.S	T3	up	81.6364	174.333	1.09456	0.000399505
XL-9_2-gene18767;cracdl.S	T3	down	104.211	41.3333	-1.33413	0.00278383
XL-9_2-gene41503;LOC108709743 [provisional:bivm]	T3	up	9.38508	24.6667	1.39412	0.00429247
XL-9_2-gene10444;uggt2.S	T3	up	3.02587	11.6667	1.94697	0.02132
XL-9_2-gene50552;LOC108709773	T3	up	6.73393	20	1.57048	0.00535051
XL-9_2-gene1470;bora.S	T3	up	28.884	83.6667	1.53438	0.000111708
XL-9_2-gene14815;cnmd.S	T3	down	136.979	51.6667	-1.40665	0.000222817
XL-9_2-gene11631;nufip1.S	T3	up	30.2639	64.6667	1.09543	0.000901082
XL-9_2-gene46500;rhebl1.S	T3	up	4.70806	22	2.2243	0.000193749
XL-9_2-gene35059;ikzf4.S	T3	up	12.4316	32	1.36405	0.00137307
XL-9_2-gene9080;cdk2.S	T3	up	31.9719	88.3333	1.46615	0.000302404
XL-9_2-gene5004;myo1a.S	T3	down	860.761	405.333	-1.0865	0.000720722
XL-9_2-gene43755;nemp1.S	T3	up	32.5662	63	0.951978	0.00233874
XL-9_2-gene9363;inhbc.2.S	T3	down	19.2432	1.33333	-3.85124	0.0339099
XL-9_2-gene2483;XB5871033.S [provisional:c1galt1]	T3	down	25.9409	9.66667	-1.42414	0.00852631
XL-9_2-gene43611;LOC108709869 [provisional:c1galt1]	T3	down	52.2462	17.6667	-1.5643	0.00440091
XL-9_2-gene770;endoul2.S	T3	down	289.204	91	-1.66815	0.038436
XL-9_2-gene41324;LOC108708999 [provisional:scn8a]	T3	up	26.207	58.6667	1.16259	0.00531909
XL-9_2-gene13558;twist2.S	T3	up	56.3881	142	1.33243	0.000589446
XL-9_2-gene7139;neurod4.S	T3	up	16.796	43	1.35622	0.00033532
XL-9_2-gene15654;espl1.S	T3	up	17.4368	61.3333	1.81453	0.00137627
XL-9_2-gene41033;krt78.7.S	T3	down	18.8892	6.66667	-1.50252	0.0143283
XL-9_2-gene1393;krt78.2.S	T3	up	9.39025	82	3.12639	4.35124e-05
XL-9_2-gene18423;racgap1.S	T3	up	28.238	98	1.79514	0.000236181
XL-9_2-gene39761;ints6.S	T3	up	26.9047	53	0.978135	0.00309051
XL-9_2-gene13926;ckap2.S	T3	up	8.7598	27.3333	1.64169	0.00394635
XL-9_2-gene15346;hsph1.S	T3	up	73.2462	181	1.30516	8.55067e-05
XL-9_2-gene13507;medag.S	T3	down	56.9749	26.6667	-1.09529	0.00273248
XL-9_2-gene4406;uspl1.S	T3	up	60.8456	125.333	1.04255	0.00145093
XL-9_2-gene7424;pdx1.S	T3	up	11.4575	23.6667	1.04656	0.0496711
XL-9_2-gene684;cdk8.S	T3	up	26.5093	56.6667	1.096	0.000732027
XL-9_2-gene41847;LOC108709018 [provisional:parp4]	T3	down	81.2181	40.6667	-0.997955	0.00168004
XL-9_2-gene69;mmp13l.S	T3	up	47.5972	263.333	2.46794	1.10295e-05
XL-9_2-gene35436;ouro1.S	T3	down	559.81	133.667	-2.0663	0.0192309
XL-9_2-gene20382;zc3h12c.S	T3	up	29.5506	80.3333	1.44281	0.0052588
XL-9_2-gene7717;omp.S	T3	down	68.4066	35.3333	-0.953105	0.0281922
XL-9_2-gene45740;klhl35.S	T3	up	29.2328	67.6667	1.21086	0.000469925
XL-9_2-gene7384;MGC84183.S	T3	down	40.8611	6.33333	-2.68969	0.00144893
XL-9_2-gene41151;paaf1.S	T3	up	91.4531	290.333	1.66661	0.000109398
XL-9_2-gene41250;LOC108709042 [provisional:chrdl2]	T3	down	39.8249	16.6667	-1.2567	0.00913661
XL-9_2-gene111;trim32l.S	T3	down	55.9853	22.6667	-1.30448	0.000387278
XL-9_2-gene34998;LOC108710098 [provisional:trpm2]	T3	down	136.656	60	-1.18751	0.00183294
XL-9_2-gene47867;slco1b3.L	T3	down	782.192	298	-1.39221	0.000641567
XL-9_2-gene17771;sult6b1l.L	T3	down	444.329	194.667	-1.19062	0.01999
XL-9_2-gene7067;LOC108710735	T3	down	503.622	254.667	-0.983732	0.000349547
XL-9_2-gene8498;ergic2.L	T3	up	19.2018	43.3333	1.17424	0.00146322
XL-9_2-gene25187;cyfip2.L	T3	down	30.6438	15	-1.03063	0.0235119
XL-9_2-gene13866;ccnd2.L	T3	up	19.7857	47	1.2482	0.00121018
XL-9_2-gene25467;Xelaev18016877m	T3	up	5.04657	15.3333	1.6033	0.0245634
XL-9_2-gene19229;slc23a1.L	T3	down	161.496	23.6667	-2.77057	0.000459458
XL-9_2-gene17681;neurog1.L	T3	up	32.915	101.667	1.62703	0.000781821
XL-9_2-gene1532;hmmr.L	T3	up	12.7339	65.6667	2.36648	9.4312e-05
XL-9_2-gene22180;Xelaev18016982m	T3	up	12.7753	25.6667	1.00654	0.0376798
XL-9_2-gene9690;LOC108710891 [provisional:f2rl2]	T3	up	21.8426	49	1.16564	0.00138824
XL-9_2-gene10264;slc4a9.L	T3	down	77.2388	38	-1.02333	0.00173065
XL-9_2-gene34771;dck.2.L	T3	up	9.04657	35.3333	1.96559	0.000425075
XL-9_2-gene3019;foxi1.L	T3	down	130.989	48.6667	-1.42844	0.00567404
XL-9_2-gene48263;pole4.L	T3	up	11.7753	27.3333	1.21489	0.00924173
XL-9_2-gene43353;sh3pxd2b.L	T3	up	146.268	348.333	1.25186	5.9702e-05
XL-9_2-gene35964;LOC108710235 [provisional:tlr13]	T3	up	11.0931	28.3333	1.35283	0.00391853
XL-9_2-gene876;pde6a.L	T3	up	34.6127	69.6667	1.00917	0.000685946
XL-9_2-gene15655;slc26a2.2.L	T3	down	168.527	39	-2.11144	0.000734553
XL-9_2-gene24320;Xetrov90007682m.L	T3	up	1.01035	8.66667	3.10062	0.0208799
XL-9_2-gene10423;cfap43.L	T3	up	17.4782	41.6667	1.25334	0.000964753
XL-9_2-gene889;nsd1.L	T3	up	180.35	381.333	1.08025	0.000349547
XL-9_2-gene20421;cdhr2.L	T3	down	606.696	303	-1.00166	0.00256213
XL-9_2-gene12180;kif20a.L	T3	up	63.4967	222.333	1.80797	0.000187134
XL-9_2-gene665;cdc25c.L	T3	up	24.8374	49	0.980267	0.00432836
XL-9_2-gene10484;depdc4.L	T3	up	11.4213	24	1.07131	0.0313806
XL-9_2-gene19276;LOC108711010	T3	down	45.8404	21.3333	-1.10351	0.00226646
XL-9_2-gene2040;slc5a8.1.L	T3	down	64.4531	25	-1.36632	0.00455568
XL-9_2-gene37554;gnptab.L	T3	up	60.8714	125.667	1.04576	8.69035e-05
XL-9_2-gene21782;Xelaev18017375m	T3	up	4.69254	18	1.93956	0.00178719
XL-9_2-gene45755;parpbp.L	T3	up	14.3954	48	1.73742	0.000331678
XL-9_2-gene26190;pmch.L	T3	up	13.7391	40.3333	1.55368	0.000202482
XL-9_2-gene1157;glt8d2.L	T3	up	18.1397	38	1.06685	0.00624125
XL-9_2-gene47975;nuak1.L	T3	up	77.918	162.667	1.06189	0.000830276
XL-9_2-gene13764;tmtc2.L	T3	up	50.7421	114.333	1.17199	0.00133428
XL-9_2-gene10030;alx1.L	T3	up	33.6231	69	1.03714	0.00143203
XL-9_2-gene33165;Xelaev18017456m	T3	up	5.74945	28.3333	2.301	0.0354649
XL-9_2-gene10806;socs2.L	T3	up	29.2277	63.3333	1.11563	0.00720503
XL-9_2-gene11258;amdhd1.L	T3	up	42.3518	156.667	1.8872	0.00206947
XL-9_2-gene7479;hal.2.L	T3	up	109.291	241.667	1.14485	0.000173023
XL-9_2-gene19518;hmga2.L	T3	up	26.8271	74.3333	1.47032	0.000382651
XL-9_2-gene48726;e2f7.L	T3	up	18.119	69.3333	1.93605	0.000108171
XL-9_2-gene3962;zcrb1.L	T3	up	23.8633	48.3333	1.01823	0.00361345
XL-9_2-gene7931;ifrd1.L	T3	up	42.7007	96.6667	1.17876	7.11465e-05
XL-9_2-gene15709;bmt2.L	T3	up	104.26	215	1.04416	4.25675e-05
XL-9_2-gene9095;tes.L	T3	up	61.272	125.333	1.03247	0.0015188
XL-9_2-gene17547;znf800.L	T3	up	29.9254	68	1.18417	0.000508768
XL-9_2-gene45255;panx2.L	T3	up	5.72358	16.3333	1.51283	0.0170027
XL-9_2-gene19517;pim3.L	T3	up	213.863	420.667	0.975993	2.09013e-05
XL-9_2-gene4030;creld2.L	T3	up	37.9771	85.3333	1.16798	0.000180234
XL-9_2-gene17171;gtse1.L	T3	up	40.2639	107	1.41005	0.000216478
XL-9_2-gene1;slc26a4.3.L	T3	down	427.223	213	-1.00414	0.00506745
XL-9_2-gene20394;cdhr3.L	T3	down	369.868	157	-1.23625	9.17994e-05
XL-9_2-gene14709;pus7.L	T3	up	29.5713	81	1.45372	0.000272227
XL-9_2-gene13856;cd36.L	T3	down	156.519	58.3333	-1.42395	0.00104198
XL-9_2-gene31672;Xelaev18017809m	T3	up	26.8736	58.6667	1.12635	0.00316908
XL-9_2-gene42771;phyh.L	T3	down	98.5027	29	-1.76411	0.000119312
XL-9_2-gene13480;mcm10.L	T3	up	21.1397	58.6667	1.47259	0.00292458
XL-9_2-gene5650;ankrd16.L	T3	down	144.702	74	-0.967491	0.000175016
XL-9_2-gene12608;cep41.L	T3	up	33.2898	68.3333	1.03751	0.00122764
XL-9_2-gene23370;Xelaev18017910m	T3	up	19.8012	46	1.21605	0.0126389
XL-9_2-gene6188;calu.L	T3	up	142.795	326	1.19093	1.69341e-05
XL-9_2-gene9939;ncaph2.L	T3	up	19.4782	83.3333	2.09703	3.50376e-05
XL-9_2-gene44926;arsa.2.L	T3	down	740.834	319.333	-1.21409	0.000135522
XL-9_2-gene13767;LOC108711265	T3	up	19.1294	60.6667	1.66512	0.000302272
XL-9_2-gene1194;pstpip1.L	T3	up	24.5662	48.3333	0.976345	0.00410481
XL-9_2-gene7956;slc28a2.L	T3	down	222.936	83.3333	-1.41966	0.000327298
XL-9_2-gene18341;pclaf.L	T3	up	31.2587	98	1.64852	3.70393e-05
XL-9_2-gene9696;LOC108711334 [provisional:gm39120]	T3	down	477.89	212.667	-1.16809	0.0182829
XL-9_2-gene19329;ccnb2.L	T3	up	13.1138	28.6667	1.12828	0.0264197
XL-9_2-gene45334;mapk6.L	T3	up	128.978	256.667	0.992772	0.000202482
XL-9_2-gene5743;cep152.L	T3	up	4.36438	19.6667	2.1719	0.000685946
XL-9_2-gene16679;atp8b4.L	T3	up	18.1656	38.3333	1.07739	0.00661278
XL-9_2-gene20284;LOC108711407 [provisional:trpm7]	T3	down	64.7399	23.6667	-1.4518	0.00756946
XL-9_2-gene9919;slc27a2.L	T3	down	49.5692	20	-1.30944	0.00237488
XL-9_2-gene4078;gatm.L	T3	down	133.594	52	-1.36127	0.00125014
XL-9_2-gene9910;mex3b.L	T3	up	147.487	322.333	1.12796	0.000160843
XL-9_2-gene14333;il16.L	T3	up	90.1302	180.667	1.00325	4.4665e-05
XL-9_2-gene36438;prc1.L	T3	up	7.03622	27	1.94009	0.000790762
XL-9_2-gene26693;Xelaev18018357m	T3	up	18.4523	39	1.07967	0.00720622
XL-9_2-gene34584;ticrr.L	T3	up	37.3053	80.6667	1.11259	0.000212063
XL-9_2-gene26646;Xelaev18018408m	T3	up	16.1294	61	1.91912	2.50959e-05
XL-9_2-gene17836;slc51b-like.L	T3	down	410.357	140.333	-1.54802	0.0015037
XL-9_2-gene12320;kif23.L	T3	up	41.9254	193.667	2.20768	7.76083e-05
XL-9_2-gene13216;blm.L	T3	up	23.5403	54	1.19783	0.0012194
XL-9_2-gene13359;snrpg.L	T3	up	8.71841	35.6667	2.03244	6.41363e-05
XL-9_2-gene33261;LOC100486572.L	T3	down	190.85	56.3333	-1.76038	0.000139776
XL-9_2-gene37263;LOC108710617 [provisional:gkn1]	T3	down	185.271	19.6667	-3.23582	2.67352e-05
XL-9_2-gene48863;ncaph.L	T3	up	33.6541	105.333	1.64611	0.000119312
XL-9_2-gene31360;slk.L	T3	up	14.1035	31.3333	1.15165	0.00769636
XL-9_2-gene44885;gck.L	T3	down	198.948	95.6667	-1.05631	0.00101973
XL-9_2-gene14268;nkx3-1.L	T3	up	1.01035	7	2.7925	0.0479998
XL-9_2-gene8185;cdca2-like.L	T3	up	45.9719	127.333	1.46978	0.00056741
XL-9_2-gene10654;sorbs3.L	T3	down	439.216	185	-1.2474	0.000181592
XL-9_2-gene3733;LOC108711632	T3	up	45.6852	101.333	1.14931	0.000415302
XL-9_2-gene47010;LOC108711633 [provisional:znf501]	T3	up	50.4657	99.3333	0.976975	0.000214909
XL-9_2-gene41997;LOC108711670	T3	up	14.8012	31	1.06655	0.0147028
XL-9_2-gene2681;spc24.L	T3	up	45.3725	118	1.3789	2.69017e-05
XL-9_2-gene23145;nfix.L	T3	up	90.1686	405	2.16723	7.11465e-05
XL-9_2-gene42962;nfix.L	T3	up	19.4627	46.3333	1.25134	0.00397523
XL-9_2-gene2385;swsap1.L	T3	up	18.4937	46	1.3146	0.000603604
XL-9_2-gene47623;thibz.L	T3	up	26.0103	940.667	5.17653	0.00226237
XL-9_2-gene46415;LOC108710376 [provisional:dspp]	T3	down	396.495	59.3333	-2.74039	0.00784581
XL-9_2-gene29952;Xelaev18019160m	T3	down	410.353	62.6667	-2.7111	0.00800646
XL-9_2-gene44095;LOC108711737 [provisional:muc3b]	T3	down	349.235	91	-1.94026	0.00506523
XL-9_2-gene31178;Xelaev18019162m	T3	down	68.1612	6	-3.50592	0.00107362
XL-9_2-gene9209;aurkb.L	T3	up	92.1302	267.333	1.53689	0.000466583
XL-9_2-gene48729;hes7.1.L	T3	up	13.4213	29.3333	1.12802	0.0101082
XL-9_2-gene3279;LOC108711760 [provisional:rnf152]	T3	up	33.8426	129	1.93046	5.99465e-06
XL-9_2-gene38690;LOC108710402 [provisional:casr]	T3	down	16.2121	4.33333	-1.90353	0.00989272
XL-9_2-gene40178;LOC108710410 [provisional:casr]	T3	down	11.8115	2.66667	-2.14709	0.0257268
XL-9_2-gene38398;LOC108710459 [provisional:casr]	T3	down	17.2173	6	-1.52083	0.0258759
XL-9_2-gene35213;LOC108711794 [provisional:plscr1]	T3	down	38.7421	15	-1.36894	0.00107924
XL-9_2-gene34602;LOC108711805 [provisional:b3galt5]	T3	down	94.2108	19.3333	-2.2848	0.0368326
XL-9_2-gene28155;Xelaev18019537m	T3	down	20.9099	6.33333	-1.72315	0.0036909
XL-9_2-gene11594;LOC108711820 [provisional:trim39]	T3	up	19.53	39.6667	1.02224	0.0100656
XL-9_2-gene26737;Xelaev18019744m	T3	up	13.1035	28.6667	1.12942	0.0128676
XL-9_2-gene11056;akr1d1.S	T3	down	549.336	204.667	-1.42441	0.00124984
XL-9_2-gene10967;MGC68990	T3	down	317.881	123	-1.36983	0.000260865
XL-9_2-gene5002;wnt5b.S	T3	down	98.7739	49.6667	-0.991853	0.00342369
XL-9_2-gene47686;LOC108712579 [provisional:slc6a13]	T3	up	84.7554	165.333	0.964	6.16129e-05
XL-9_2-gene43614;rfx4.S	T3	up	20.1345	40.3333	1.0023	0.0120455
XL-9_2-gene41112;ikbip.S	T3	up	57.6645	120.333	1.06128	0.00427422
XL-9_2-gene12045;mansc4-like.S	T3	up	147.617	293	0.989046	0.000134585
XL-9_2-gene236;foxm1.S	T3	up	171.852	437.333	1.34757	4.3915e-05
XL-9_2-gene47745;arsi.S	T3	up	176.979	378	1.09481	9.63862e-05
XL-9_2-gene27673;jade2.S	T3	up	3.69254	13.3333	1.85235	0.0141456
XL-9_2-gene13801;cdca2-like.S	T3	up	20.5041	74	1.85161	0.00123899
XL-9_2-gene5796;npc1l1.S	T3	down	57.4376	18.3333	-1.64753	0.0337924
XL-9_2-gene44196;LOC108712290 [provisional:ckap2l]	T3	up	19.8167	73.3333	1.88775	0.00062169
XL-9_2-gene48815;neurl3.S	T3	down	62.4376	30	-1.05745	0.00268184
XL-9_2-gene18475;ncaph.S	T3	up	26.1449	77.6667	1.57077	0.000164463
XL-9_2-gene45954;LOC108712460 [provisional:gkn3p]	T3	down	70.1819	6.66667	-3.39606	3.96246e-05
XL-9_2-gene11607;LOC108712294 [provisional:gkn1]	T3	down	362.212	177	-1.03308	0.0013282
XL-9_2-gene34126;Xelaev18020376m	T3	up	37.6334	80.6667	1.09996	0.00194385
XL-9_2-gene4050;kif23.S	T3	up	29.5817	84.3333	1.5114	0.00199677
XL-9_2-gene9401;zwilch.S	T3	up	28.5506	94.6667	1.72933	0.000234933
XL-9_2-gene8888;slc51b-like.S	T3	down	163.075	36.6667	-2.15299	0.00221123
XL-9_2-gene37395;LOC108712840 [provisional:ntrk3]	T3	up	12.4472	26	1.06269	0.0228943
XL-9_2-gene47970;LOC108712312 [provisional:acan]	T3	down	24.6334	3.66667	-2.74808	5.42725e-05
XL-9_2-gene36625;LOC108712313 [provisional:acan]	T3	down	62.037	30	-1.04817	0.00153846
XL-9_2-gene8284;ticrr.S	T3	up	3.3592	21	2.6442	0.000362839
XL-9_2-gene5131;rhcg.S	T3	down	116.397	57	-1.03002	0.00589087
XL-9_2-gene18572;anpep.S	T3	up	28.8426	300.667	3.38189	0.00138277
XL-9_2-gene8123;gdpgp1.S	T3	up	17.1397	50	1.54459	0.000916906
XL-9_2-gene6962;prc1.S	T3	up	35.6386	105	1.55888	0.00148981
XL-9_2-gene10522;adamtsl5.S	T3	up	83.2129	166	0.996303	0.000864131
XL-9_2-gene37681;LOC108712315 [provisional:il16]	T3	up	25.1966	60	1.25173	0.000493463
XL-9_2-gene16994;gatm.S	T3	down	415.06	189.667	-1.12985	0.00482735
XL-9_2-gene41233;slc27a2.S	T3	up	11.031	98.3333	3.15611	0.000557989
XL-9_2-gene15212;fbn1.S	T3	up	92.4945	180.333	0.963226	0.000486407
XL-9_2-gene35267;dut.S	T3	up	31.6179	63	0.99461	0.00114273
XL-9_2-gene12948;ccnb2.S	T3	up	9.41095	41.3333	2.13489	0.000258896
XL-9_2-gene50345;LOC108712950 [provisional:trpm1]	T3	up	4.3592	22.3333	2.35706	0.000105997
XL-9_2-gene37464;klf13.S	T3	up	27.2328	57	1.06561	0.00100813
XL-9_2-gene6582;sord.S	T3	down	135.271	64.3333	-1.07221	0.000402121
XL-9_2-gene38156;LOC108712474 [provisional:mrgprh]	T3	up	4.3592	16.3333	1.90568	0.00972348
XL-9_2-gene17793;ppcdc.S	T3	down	34.4243	17	-1.01789	0.0188277
XL-9_2-gene19690;pclaf.S	T3	up	25.2328	83.3333	1.72359	1.10295e-05
XL-9_2-gene41409;crabp1.S	T3	up	22.4834	71.3333	1.66572	0.00234638
XL-9_2-gene23987;Xelaev18020816m	T3	up	6.71323	29.3333	2.12746	0.000647931
XL-9_2-gene17216;LOC108713010 [provisional:znf585a]	T3	up	50.1272	106.667	1.08944	0.000119312
XL-9_2-gene7839;ncaph2.S	T3	up	21.5041	88.3333	2.03835	0.000767236
XL-9_2-gene18323;miox.S	T3	down	47.9077	12.3333	-1.95769	0.00324091
XL-9_2-gene7605;lep.S	T3	up	1.67702	11	2.71354	0.00716121
XL-9_2-gene17642;cep41.S	T3	up	32.238	69.3333	1.10479	0.0002534
XL-9_2-gene39210;cd36.S	T3	down	132.723	21.3333	-2.63724	0.00255192
XL-9_2-gene35135;phtf2.S	T3	up	55.7524	118	1.08168	0.000283752
XL-9_2-gene41051;slc26a3.1.S	T3	down	13.8115	4.66667	-1.56541	0.0494131
XL-9_2-gene42609;gtse1.S	T3	up	15.765	45.6667	1.53442	0.000444459
XL-9_2-gene5467;creld2.S	T3	up	22.2173	55	1.30775	0.00014102
XL-9_2-gene7471;atp6ap1.1.S	T3	down	202.447	72.6667	-1.47818	0.00170237
XL-9_2-gene5387;cftr.S	T3	up	4.70806	13	1.46531	0.045854
XL-9_2-gene18295;thap5.S	T3	up	18.8529	38.6667	1.0363	0.00691715
XL-9_2-gene48057;pdzrn4.S	T3	up	15.4161	31.3333	1.02326	0.0177938
XL-9_2-gene13235;twf1.S	T3	up	12.7702	27.6667	1.11537	0.0169912
XL-9_2-gene48864;e2f7.S	T3	up	14.1035	49.3333	1.80651	0.00114644
XL-9_2-gene14907;hmga2.S	T3	up	13.0828	37.6667	1.52562	0.00224996
XL-9_2-gene23293;Xelaev18021201m	T3	up	15.4006	109.333	2.82768	0.000119312
XL-9_2-gene9940;c12orf45.S	T3	up	16.1397	31.6667	0.972351	0.0251391
XL-9_2-gene801;dram1.S	T3	up	34.3363	73	1.08816	0.000306071
XL-9_2-gene8506;cdc25c.S	T3	up	27.6024	62	1.16748	0.000216767
XL-9_2-gene3563;kif20a.S	T3	up	17.765	68	1.9365	0.000598201
XL-9_2-gene12526;zfyve28-like.2.S	T3	up	5.70289	24.6667	2.1128	0.00132974
XL-9_2-gene33238;Xetrov90007682m.S	T3	up	3.01035	25.3333	3.07303	0.00335698
XL-9_2-gene3795;slc26a2.2.S	T3	down	52.0267	7	-2.89382	0.00186191
XL-9_2-gene4118;crebrf.S	T3	down	57.9698	23.6667	-1.29244	0.00517577
XL-9_2-gene44229;stc2.S	T3	up	353.174	764.667	1.11445	0.000300722
XL-9_2-gene2811;sh3pxd2b.S	T3	up	48.4139	95.3333	0.977558	0.000467565
XL-9_2-gene27576;Xelaev18021483m	T3	up	37.2742	107	1.52136	8.69035e-05
XL-9_2-gene11242;slc22a4.S	T3	up	16.5144	41.3333	1.32358	0.000625986
XL-9_2-gene1599;spdl1.S	T3	up	39.9461	79	0.983799	0.00275215
XL-9_2-gene11168;slc22a18.L	T3	down	201.021	96.6667	-1.05626	0.000625986
XL-9_2-gene12410;LOC108713433 [provisional:ptprj]	T3	down	580.832	300.333	-0.951557	0.000447842
XL-9_2-gene50503;LOC108713707	T3	down	267.453	118.667	-1.17237	0.00189241
XL-9_2-gene28890;Xelaev18021689m	T3	down	38.4398	14.6667	-1.39006	0.00135165
XL-9_2-gene20280;LOC108713713 [provisional:fbxw7]	T3	down	17.53	5.66667	-1.62925	0.0108787
XL-9_2-gene50029;LOC108713714 [provisional:fbxw7]	T3	down	31.6955	9.66667	-1.71319	0.000554914
XL-9_2-gene3285;e2f8.L	T3	up	39.711	143.333	1.85176	0.000306817
XL-9_2-gene9802;dbx1.L	T3	up	7.73911	51	2.72026	0.000135522
XL-9_2-gene45900;irag1.L	T3	up	24.1707	50.6667	1.06777	0.0201506
XL-9_2-gene26088;Xelaev18021831m	T3	down	37.7473	19.3333	-0.965282	0.0174586
XL-9_2-gene39702;LOC108713452 [provisional:ehf]	T3	up	12.7908	27.6667	1.11304	0.0214536
XL-9_2-gene4984;LOC108713797	T3	down	30.0185	5.66667	-2.40528	0.000394932
XL-9_2-gene47310;cyb5r2.L	T3	down	176.47	56.3333	-1.64736	0.000322849
XL-9_2-gene31722;LOC100497066.L	T3	down	192.75	52.6667	-1.87177	0.00933384
XL-9_2-gene28139;spink1.L	T3	down	236.841	88.3333	-1.42289	0.0113216
XL-9_2-gene18654;kif18a.L	T3	up	24.8064	100	2.01122	0.000138302
XL-9_2-gene47108;incenp.L	T3	up	152.668	318.333	1.06014	0.000456984
XL-9_2-gene6435;fen1.L	T3	up	138.466	277.667	1.00382	7.76083e-05
XL-9_2-gene17682;LOC108713610 [provisional:ifitm3]	T3	down	36.7266	18.3333	-1.00236	0.0314161
XL-9_2-gene46015;LOC108713848 [provisional:acr]	T3	up	11.4627	27.3333	1.25372	0.00814701
XL-9_2-gene35424;slc5a12.L	T3	down	797.59	407.667	-0.968257	0.00449611
XL-9_2-gene45187;LOC108713474 [provisional:muc5b]	T3	down	137.508	36	-1.93345	0.00132974
XL-9_2-gene43802;LOC108713475 [provisional:muc2]	T3	down	2515.02	1273	-0.982337	0.00498871
XL-9_2-gene12033;LOC108713872 [provisional:slc22a20]	T3	down	59.4117	22.3333	-1.41155	0.0422966
XL-9_2-gene5958;kcne2.L	T3	down	153.02	74.3333	-1.04164	0.000975566
XL-9_2-gene6797;cdhr5.L	T3	down	662.379	284.333	-1.22007	0.0011784
XL-9_2-gene39398;naaladl1.L	T3	down	1198.7	584.333	-1.03661	0.00270436
XL-9_2-gene4857;slc22a8l.1.L	T3	down	42.1737	7.33333	-2.5238	0.0145518
XL-9_2-gene20171;slc22a8l.2.L	T3	down	25.649	6	-2.09587	0.0277381
XL-9_2-gene10494;cdca5.L	T3	up	15.0828	76	2.3331	9.13375e-05
XL-9_2-gene368;fut3.L	T3	down	14.4989	3	-2.27291	0.00260479
XL-9_2-gene38183;LOC108713898 [provisional:map1lc3b]	T3	up	20.1759	40.3333	0.999338	0.00987842
XL-9_2-gene45633;kcnk4.L	T3	up	38.3001	77	1.00751	0.000737709
XL-9_2-gene35452;LOC108713924	T3	up	41.4036	90	1.12017	0.00419766
XL-9_2-gene17016;LOC398156 [provisional:pttg1]	T3	up	25.2277	64.6667	1.35802	0.00022449
XL-9_2-gene4681;LOC108713997 [provisional:cyp2j6]	T3	down	150.723	53	-1.50784	7.38889e-05
XL-9_2-gene7747;LOC108714002 [provisional:htr3a]	T3	down	22.9305	7	-1.71184	0.00525873
XL-9_2-gene13184;LOC108714003 [provisional:htr3a]	T3	down	236.174	92	-1.36014	0.00200223
XL-9_2-gene35004;LOC108714020 [provisional:slc12a3]	T3	down	217.432	110.667	-0.974343	0.00191692
XL-9_2-gene9419;LOC108714028 [provisional:htr3a]	T3	down	45.5743	20	-1.18822	0.047248
XL-9_2-gene1412;LOC108714029 [provisional:chst6]	T3	down	74.921	20.6667	-1.85806	0.00185743
XL-9_2-gene33740;Xelaev18022564m	T3	up	6.04657	17.3333	1.51936	0.0171974
XL-9_2-gene5011;cenpn.L	T3	up	5.70806	20.6667	1.85623	0.00852367
XL-9_2-gene28032;Xelaev18022585m	T3	up	12.7495	39	1.61304	0.000332388
XL-9_2-gene10347;cdh5.L	T3	up	27.2484	58	1.08988	0.00841254
XL-9_2-gene17460;chtf8.L	T3	up	56.1944	141.667	1.334	0.000210497
XL-9_2-gene5746;has3.L	T3	up	9.04657	24	1.40759	0.00972565
XL-9_2-gene12285;hnf4b.L	T3	down	450.916	159	-1.50383	0.00119412
XL-9_2-gene5170;klhl36.L	T3	up	31.6076	61.3333	0.956401	0.00341221
XL-9_2-gene24721;Xelaev18022657m	T3	up	7.71841	24	1.63666	0.00210669
XL-9_2-gene16658;LOC108714086	T3	up	26.5351	54.3333	1.03393	0.00191293
XL-9_2-gene41630;LOC108713647	T3	down	305.852	134.667	-1.18344	0.0011942
XL-9_2-gene2608;slc7a9.L	T3	down	91.2056	35.3333	-1.36809	0.00957622
XL-9_2-gene50630;LOC108714122	T3	up	19.1707	39.3333	1.03685	0.00712145
XL-9_2-gene14539;orc6.L	T3	up	14.1294	29	1.03736	0.0240957
XL-9_2-gene1881;shcbp1.L	T3	up	28.5869	61	1.09346	0.00245717
XL-9_2-gene1610;lonp2.L	T3	down	943.918	456	-1.04963	9.03743e-05
XL-9_2-gene3229;fa2h.L	T3	down	401.432	195.667	-1.03676	0.000372996
XL-9_2-gene43489;gins3.L	T3	up	40.3311	84.3333	1.06421	0.000902084
XL-9_2-gene2892;ccdc102a.L	T3	up	58.1841	122	1.06818	2.2724e-05
XL-9_2-gene36175;LOC108713517 [provisional:polr2c]	T3	up	9.73911	21.6667	1.15362	0.0323152
XL-9_2-gene17387;anln-like.1.L	T3	up	33.9823	77.3333	1.18631	0.00508346
XL-9_2-gene3999;mcoln3.L	T3	up	9.4006	22.3333	1.24837	0.014491
XL-9_2-gene12502;uox.L	T3	down	208.941	82.3333	-1.34355	0.0152098
XL-9_2-gene8156;ttll7.L	T3	up	81.329	162	0.994153	6.56968e-05
XL-9_2-gene26823;Xelaev18022912m	T3	up	5.04139	14.6667	1.54065	0.0191875
XL-9_2-gene17523;st6galnac3.L	T3	up	18.8064	43.3333	1.20426	0.000910594
XL-9_2-gene42782;depdc1.L	T3	up	17.4316	59	1.75901	0.00146071
XL-9_2-gene40747;alg6.L	T3	up	21.5248	42.6667	0.987111	0.00883754
XL-9_2-gene7706;pif1.L	T3	up	5.69254	28	2.29828	0.000400014
XL-9_2-gene18459;cdc20.L	T3	up	58.5692	131.667	1.16868	0.00175893
XL-9_2-gene42363;LOC108714266	T3	up	12.7546	31.6667	1.31194	0.00220101
XL-9_2-gene38587;best4.L	T3	down	52.6519	16.3333	-1.68867	0.00200733
XL-9_2-gene3259;kif2c.L	T3	up	12.0931	43.6667	1.85234	0.00245717
XL-9_2-gene581;klf17.L	T3	down	265.402	127.667	-1.0558	0.000144453
XL-9_2-gene7660;faah.3.L	T3	up	88.7813	230.667	1.37748	0.000121897
XL-9_2-gene8397;ccnb1.2.L	T3	up	37.9668	146.667	1.94973	4.32e-05
XL-9_2-gene15870;cyp4b1.L	T3	down	545.137	144.333	-1.91722	0.000568608
XL-9_2-gene39306;XB980013.L [provisional:cyp4b1]	T3	down	189.473	25	-2.92199	0.000338812
XL-9_2-gene40463;LOC108714294 [provisional:cyp4b1]	T3	down	827.141	340	-1.2826	0.0012926
XL-9_2-gene21284;loc100488227.L	T3	down	261.105	130.667	-0.998736	0.00562629
XL-9_2-gene12998;stil.L	T3	up	46.3881	95.6667	1.04426	0.000420103
XL-9_2-gene20214;slc5a9.L	T3	down	187.845	95	-0.983543	0.00067754
XL-9_2-gene5722;spata6-like.L	T3	up	34.6593	68.3333	0.979347	0.00102533
XL-9_2-gene14526;orc1.L	T3	up	18.4782	68	1.87971	2.8673e-05
XL-9_2-gene31254;Xelaev18023193m	T3	up	9.42129	21.3333	1.17911	0.0294854
XL-9_2-gene43490;LOC108714330 [provisional:glis1]	T3	down	63.3755	31.3333	-1.01623	0.00143019
XL-9_2-gene50264;dio1.L	T3	down	349.411	174	-1.00584	0.000764065
XL-9_2-gene39244;pcsk9.L	T3	down	178.444	82.3333	-1.11593	0.00501453
XL-9_2-gene20155;lamc2.L	T3	up	35.326	79.3333	1.1672	0.00342875
XL-9_2-gene15649;tor1aip1-like.L	T3	up	75.0267	156.333	1.05915	0.000168121
XL-9_2-gene4328;soat1.L	T3	up	29.8478	121.667	2.02724	0.0002534
XL-9_2-gene5296;LOC108714379	T3	down	190.98	66.3333	-1.52561	0.00024849
XL-9_2-gene18034;mtf2.L	T3	up	49.6852	131.667	1.406	0.000100459
XL-9_2-gene9692;btbd8.L	T3	up	76.3393	160	1.06757	0.000253789
XL-9_2-gene2648;znf644.L	T3	up	33.9305	88	1.37492	0.000761365
XL-9_2-gene800;ankrd45.L	T3	down	29.0133	13.3333	-1.12168	0.0210481
XL-9_2-gene45429;LOC108714409 [provisional:itpa]	T3	up	12.1242	29.6667	1.29096	0.00433367
XL-9_2-gene11908;fmo3.L	T3	up	4.71841	19.3333	2.03472	0.00250764
XL-9_2-gene7;fmo2.L	T3	up	12.7702	71	2.47504	0.000110368
XL-9_2-gene13117;fmo2.L	T3	up	6.3592	72.3333	3.50774	0.000315677
XL-9_2-gene11374;nuf2.L	T3	up	11.4109	24.6667	1.11214	0.0323004
XL-9_2-gene9878;LOC108714424	T3	down	57.2876	22	-1.38072	0.000658739
XL-9_2-gene19533;sass6.2.L	T3	up	63.5278	128.333	1.01444	0.000119312
XL-9_2-gene4157;rnpc3.L	T3	up	25.8995	50.3333	0.95859	0.0089827
XL-9_2-gene46166;LOC108714434 [provisional:aspm]	T3	up	59.1479	230.667	1.96341	0.000594567
XL-9_2-gene19640;nr5a2.L	T3	down	86.6963	37	-1.22845	0.000123019
XL-9_2-gene43612;kif14.L	T3	up	22.8374	115.333	2.33634	6.16129e-05
XL-9_2-gene6855;ddx59.L	T3	down	338.542	168.333	-1.00801	2.8673e-05
XL-9_2-gene19114;aknad1.L	T3	down	39.8145	17.6667	-1.17227	0.00407234
XL-9_2-gene28304;Xelaev18023478m	T3	up	55.7731	114.333	1.0356	0.00104198
XL-9_2-gene39442;f13b.L	T3	up	7.72358	42.3333	2.45445	0.00169786
XL-9_2-gene19282;mcm5.L	T3	up	141.2	352	1.31783	0.000143387
XL-9_2-gene9294;cenpm.L	T3	up	31.2587	61.3333	0.972413	0.00158643
XL-9_2-gene17242;gprc5a.L	T3	up	14.4886	32	1.14316	0.00865682
XL-9_2-gene7759;rgs1.L	T3	up	10.4523	22.3333	1.09537	0.0302005
XL-9_2-gene13733;fmo5.1.L	T3	down	171.783	78	-1.13904	0.00464447
XL-9_2-gene1872;lgals1.1.L	T3	up	14.8064	74.6667	2.33425	3.50376e-05
XL-9_2-gene8808;nol8.L	T3	up	92.4169	180.333	0.964437	8.58151e-05
XL-9_2-gene5335;fancd2.L	T3	up	29.8995	90	1.5898	0.000326656
XL-9_2-gene47186;cdhr4.L	T3	down	184.018	92.3333	-0.994923	0.000849937
XL-9_2-gene18147;traip.L	T3	up	65.6157	145.333	1.14725	0.000509501
XL-9_2-gene17089;acy1.2.L	T3	up	51.4553	226.667	2.13918	0.00258609
XL-9_2-gene6973;glyctk.L	T3	down	183.615	58	-1.66256	0.000424598
XL-9_2-gene10185;mgp.L	T3	up	12.119	53	2.12872	0.00160485
XL-9_2-gene6554;mcm2.L	T3	up	86.0008	353	2.03725	2.51377e-05
XL-9_2-gene45680;kbtbd12.L	T3	down	73.8123	36.6667	-1.00939	0.000805254
XL-9_2-gene39620;slc26a6.2.L	T3	down	144.028	22	-2.71078	0.02959
XL-9_2-gene2353;il17rc.L	T3	down	55.9956	20.3333	-1.46147	0.000192527
XL-9_2-gene38440;adamts9.L	T3	up	54.4967	122.333	1.16658	0.000253789
XL-9_2-gene32405;Xetrov90012894m.L	T3	up	15.4834	30.3333	0.970183	0.0443894
XL-9_2-gene44093;LOC108714735 [provisional:4930452b06rik]	T3	down	48.2462	21.6667	-1.15494	0.0033576
XL-9_2-gene17949;npas4.S	T3	up	6.72358	19.6667	1.54845	0.00340772
XL-9_2-gene2379;XB5901661.S [provisional:rabepk]	T3	up	46.7783	174	1.89518	0.000109233
XL-9_2-gene28247;Xelaev18024228m	T3	up	9.74945	36	1.8846	0.00113377
XL-9_2-gene16161;lrrn4cl.S	T3	up	8.07761	23.6667	1.55086	0.00330164
XL-9_2-gene8510;cdca5.S	T3	up	29.8892	116	1.95643	0.000343144
XL-9_2-gene47277;cdhr5.S	T3	down	680.806	330.333	-1.04332	0.00126736
XL-9_2-gene12189;slc22a8.S	T3	down	321.074	144.333	-1.1535	0.000176658
XL-9_2-gene12965;slc22a6.S	T3	down	157.762	42.3333	-1.89789	0.00403836
XL-9_2-gene43569;LOC108714920 [provisional:muc2]	T3	up	2.68736	19.3333	2.84683	0.00214511
XL-9_2-gene24333;muc2.S	T3	down	279.453	58.6667	-2.25199	0.00122964
XL-9_2-gene10899;incenp.S	T3	up	67.2151	188.667	1.48898	2.8673e-05
XL-9_2-gene45511;LOC108714935 [provisional:ifitm3]	T3	down	53.6623	21	-1.35352	0.00866694
XL-9_2-gene20203;igf2.S	T3	up	9.71841	22.6667	1.22178	0.0166723
XL-9_2-gene30382;LOC101734280.S	T3	down	866.945	413.667	-1.06747	3.78517e-05
XL-9_2-gene2036;cyb5r2.S	T3	down	450.72	188.333	-1.25894	0.000467565
XL-9_2-gene44537;gh2.S	T3	down	14.5196	3.66667	-1.98546	0.0204004
XL-9_2-gene26749;Xelaev18024458m	T3	up	78.3755	154.667	0.980687	0.000546285
XL-9_2-gene34695;fgf19.S	T3	up	1.34886	12.3333	3.19275	0.00168242
XL-9_2-gene40792;ano5.S	T3	down	98.5079	50.6667	-0.959202	0.0259341
XL-9_2-gene48807;dbx1.S	T3	up	63.5174	127.667	1.00716	0.00140552
XL-9_2-gene12801;LOC108715314 [provisional:fbxw7]	T3	up	17.4523	60.6667	1.79748	0.000295565
XL-9_2-gene5717;LOC108714950	T3	down	75.2543	29	-1.37572	0.000915259
XL-9_2-gene37467;cenpn.S	T3	up	3.0207	13	2.10556	0.00577168
XL-9_2-gene17617;cmtm4.S	T3	up	101.463	207.667	1.03331	6.45511e-05
XL-9_2-gene11830;crispld2.S	T3	up	22.1552	56.6667	1.35485	0.000224745
XL-9_2-gene8738;wfdc1.S	T3	up	36.2173	117	1.69176	0.000142307
XL-9_2-gene19338;il34.S	T3	up	14.7339	35.3333	1.26189	0.00668724
XL-9_2-gene7277;fa2h.S	T3	down	238.179	121	-0.97704	0.00100807
XL-9_2-gene14954;pllp.S	T3	down	440.887	217	-1.02272	0.00235396
XL-9_2-gene5884;mcoln3.S	T3	up	17.4523	44.6667	1.35578	0.00273248
XL-9_2-gene47035;LOC108714977 [provisional:uox]	T3	down	23.6179	6.66667	-1.82484	0.00299836
XL-9_2-gene4924;adgrl4.S	T3	up	5.05174	14.6667	1.53769	0.0274228
XL-9_2-gene50040;depdc1.S	T3	up	4.36438	15.6667	1.84385	0.005366
XL-9_2-gene21751;Xelaev18025140m	T3	up	65.711	156.333	1.25042	0.000592189
XL-9_2-gene27106;Xelaev18025141m	T3	up	1.67702	8	2.2541	0.0289309
XL-9_2-gene19880;cdc20.S	T3	up	58.6054	138	1.23556	0.000291835
XL-9_2-gene12754;nasp.S	T3	up	20.1449	57	1.50055	0.000210497
XL-9_2-gene34773;best4.S	T3	down	222.701	73.3333	-1.60257	0.000329044
XL-9_2-gene44399;LOC108715571 [provisional:klf4]	T3	down	25.9719	9.66667	-1.42586	0.00617964
XL-9_2-gene50714;LOC108715578 [provisional:rad54l]	T3	up	21.5093	76	1.82104	0.0016157
XL-9_2-gene2263;faah.2.S	T3	down	416.755	213.333	-0.96609	0.000280712
XL-9_2-gene9110;faah.1.S	T3	down	121.387	53.6667	-1.17751	0.000117243
XL-9_2-gene20026;ccnb1.2.S	T3	up	34.2535	108.333	1.66115	0.000130642
XL-9_2-gene5966;trabd2b.S	T3	up	21.8115	54.6667	1.32557	0.00366902
XL-9_2-gene4737;tceanc2.S	T3	up	25.8995	54	1.06003	0.00170106
XL-9_2-gene10616;fam151a.S	T3	down	552.742	200.333	-1.4642	0.000625986
XL-9_2-gene34426;cenpl.S	T3	up	20.8271	58	1.47759	0.00100813
XL-9_2-gene6571;serpinc1.S	T3	down	304.33	103.333	-1.55833	0.00237714
XL-9_2-gene16319;npl.S	T3	up	34.6852	68.6667	0.985291	0.00253822
XL-9_2-gene48772;qsox1.S	T3	down	73.9572	27	-1.45373	0.0027375
XL-9_2-gene738;snx7.S	T3	up	23.8788	49.6667	1.05655	0.00241415
XL-9_2-gene39079;mtf2.S	T3	up	126.373	280	1.14773	2.56469e-05
XL-9_2-gene15168;znf644.S	T3	up	26.5196	74.6667	1.49341	0.000142307
XL-9_2-gene1328;nuf2.S	T3	up	6.71841	23	1.77544	0.00140871
XL-9_2-gene1096;LOC108715005	T3	down	27.9875	10	-1.48478	0.0351823
XL-9_2-gene13635;atp6v1g3.S	T3	down	21.9305	10	-1.13294	0.0449691
XL-9_2-gene32599;Xelaev18025499m	T3	up	2.34886	9.33333	1.99043	0.0339349
XL-9_2-gene39610;LOC108715703	T3	up	1.34368	8	2.57381	0.0170649
XL-9_2-gene940;desi1.S	T3	up	224.462	438.667	0.966653	9.80892e-06
XL-9_2-gene30834;Xelaev18025528m	T3	up	10.0724	23.6667	1.23244	0.0170658
XL-9_2-gene7317;hmox1.S	T3	up	60.5692	118.667	0.970259	0.00140278
XL-9_2-gene5676;mcm5.S	T3	up	77.9542	217.667	1.48142	0.000170812
XL-9_2-gene17420;gprc5a.S	T3	up	16.1552	39.3333	1.28375	0.00366058
XL-9_2-gene3661;prrx1.S	T3	up	35.3311	74.6667	1.07952	0.000180234
XL-9_2-gene17807;uck2.S	T3	up	89.3962	174	0.960801	3.50376e-05
XL-9_2-gene41534;LOC108715777	T3	down	240.846	119.667	-1.00909	0.0013723
XL-9_2-gene5552;rangap1.S	T3	up	76.887	166.667	1.11615	0.000737709
XL-9_2-gene10789;lgals1.1.S	T3	up	9.06209	53.3333	2.55712	0.000651531
XL-9_2-gene22998;Xelaev18025822m	T3	up	10.0931	24.3333	1.26956	0.010683
XL-9_2-gene34275;LOC100158544.S	T3	down	78.4997	31	-1.34042	2.667e-05
XL-9_2-gene18692;mcm2.S	T3	up	74.9387	210	1.48661	0.00133032
XL-9_2-gene37529;LOC108715042 [provisional:slc26a6]	T3	down	194.161	49	-1.9864	0.0016716
XL-9_2-gene6669;adamts9.S	T3	up	12.442	28.6667	1.20416	0.00827739
XL-9_2-gene47764;mcm8.L	T3	up	59.8145	209.667	1.80953	0.000278153
XL-9_2-gene5946;dtl.L	T3	up	13.1087	28	1.09491	0.0189307
XL-9_2-gene19402;nenf.L	T3	up	179.994	354	0.975799	6.61036e-05
XL-9_2-gene921;cenpf.L	T3	up	64.0806	316.333	2.30349	0.000713337
XL-9_2-gene8933;tgfb2.L	T3	up	72.9128	149.333	1.03429	0.000119312
XL-9_2-gene31870;Xelaev18026240m	T3	down	62.0888	24	-1.3713	0.0150813
XL-9_2-gene11333;taf1a.L	T3	up	34.2846	76.6667	1.16104	0.000529841
XL-9_2-gene15986;fam177b.L	T3	down	257.683	132	-0.965061	0.000147902
XL-9_2-gene10470;capn8.3.L	T3	down	57.7244	17.3333	-1.73563	0.00172843
XL-9_2-gene31251;Xelaev18026305m	T3	down	60.0215	24.3333	-1.30255	0.000285704
XL-9_2-gene9194;LOC108716507	T3	down	1834.17	927	-0.984486	0.00181181
XL-9_2-gene48405;fosl2.L	T3	up	20.473	85.3333	2.05938	0.000406992
XL-9_2-gene35405;LOC108716538	T3	down	30.9875	16	-0.953613	0.0356722
XL-9_2-gene9743;slc1a4.L	T3	up	165.976	379.333	1.19249	0.000461644
XL-9_2-gene47773;LOC108716602 [provisional:pax1]	T3	down	420.197	209.667	-1.00297	0.000258267
XL-9_2-gene4909;bub1.L	T3	up	63.4243	213.333	1.75	0.000210617
XL-9_2-gene19178;bcl2l11.L	T3	up	25.5662	56.3333	1.13975	0.000677881
XL-9_2-gene34432;LOC108716629 [provisional:ovol2]	T3	down	142.025	66.3333	-1.09834	0.00230598
XL-9_2-gene46991;LOC108716637 [provisional:mal]	T3	down	36.0858	11.6667	-1.62904	0.00156192
XL-9_2-gene37796;dhx57.L	T3	up	68.2617	148.667	1.12293	8.57925e-05
XL-9_2-gene35954;slc22a2.L	T3	down	198.719	73.6667	-1.43164	0.00109908
XL-9_2-gene14368;fbxo5.L	T3	up	11.7546	54.6667	2.21743	0.000419211
XL-9_2-gene9142;c1orf131.L	T3	up	14.7857	36.3333	1.29709	0.00168242
XL-9_2-gene872;inmt.L	T3	up	6.4006	21	1.71411	0.00411652
XL-9_2-gene19996;srd5a2.L	T3	up	14.1604	29.6667	1.06698	0.0173416
XL-9_2-gene36159;capn9.L	T3	down	223.962	115.333	-0.957443	0.00718607
XL-9_2-gene28087;Xelaev18026943m	T3	up	4.36438	15.3333	1.81282	0.0138317
XL-9_2-gene47581;enpp1.L	T3	up	32.8892	80.6667	1.29436	0.00119894
XL-9_2-gene9522;hint3.L	T3	up	40.6593	86.3333	1.08633	0.000109233
XL-9_2-gene41486;LOC108716770 [provisional:clvs2]	T3	up	100.068	194.667	0.960024	0.00149595
XL-9_2-gene17328;mtfr2.L	T3	up	23.1914	53	1.1924	0.000554937
XL-9_2-gene43373;pln.L	T3	down	61.0318	28	-1.12414	0.000660743
XL-9_2-gene19802;XB5897337.L [provisional]	T3	up	14.7391	105.333	2.83724	0.000176751
XL-9_2-gene1192;cep57l1.L	T3	up	14.4213	39	1.43527	0.0051102
XL-9_2-gene14540;LOC108716849	T3	down	688.001	326	-1.07754	0.00181081
XL-9_2-gene11288;casp8ap2.L	T3	up	26.4937	69.6667	1.39482	0.000302404
XL-9_2-gene50931;LOC108716876 [provisional:rragd]	T3	up	4.02587	14.3333	1.832	0.00958747
XL-9_2-gene35949;LOC108716877 [provisional:cep162]	T3	up	4.02587	16.6667	2.04959	0.00159336
XL-9_2-gene18029;hcrtr2.L	T3	up	6.06726	17	1.48642	0.0129455
XL-9_2-gene49772;LOC108716951	T3	up	7.38508	22.3333	1.59651	0.00266378
XL-9_2-gene44767;slc51a.L	T3	down	51.6364	10.6667	-2.27528	0.00424246
XL-9_2-gene6506;bcl6.L	T3	up	230.486	512	1.15147	0.00074309
XL-9_2-gene49374;atp13a5l.1.L	T3	up	3.69771	15.6667	2.08299	0.00248648
XL-9_2-gene11459;ahsg.L	T3	up	2.67702	18.6667	2.80177	0.00138251
XL-9_2-gene34632;meltf.L	T3	down	321.235	53.6667	-2.58153	2.8673e-05
XL-9_2-gene11109;lrrc15.L	T3	up	44.915	142.333	1.664	0.000236181
XL-9_2-gene46370;LOC108716204 [provisional:kcnmb3]	T3	up	7.39542	18	1.28329	0.0340024
XL-9_2-gene8271;ect2.L	T3	up	16.0983	47	1.54575	0.000701399
XL-9_2-gene8255;nceh1.L	T3	up	294.776	630.667	1.09726	2.56469e-05
XL-9_2-gene3071;lrriq4.L	T3	down	94.4406	30.3333	-1.6385	0.000123019
XL-9_2-gene43698;lrrc34.L	T3	down	82.9727	34	-1.2871	0.000115436
XL-9_2-gene7662;mgam.L	T3	down	1468.07	651.667	-1.17172	0.00506523
XL-9_2-gene35064;arl14.L	T3	down	47.1893	6.33333	-2.89742	0.000476085
XL-9_2-gene1979;smc4.L	T3	up	63.1272	189.667	1.58713	0.00036536
XL-9_2-gene42634;LOC108717061 [provisional:gpr119]	T3	down	50.9542	15.3333	-1.73253	0.000469925
XL-9_2-gene39405;LOC108717066 [provisional:gucy1b2]	T3	up	18.1449	37.6667	1.05373	0.00811537
XL-9_2-gene13694;pls1.L	T3	down	215.494	106.333	-1.01905	0.00153846
XL-9_2-gene44528;LOC108716366 [provisional:cpa6]	T3	down	83.8102	6.66667	-3.65209	0.0306333
XL-9_2-gene7046;tm4sf18.L	T3	down	67.1146	31	-1.11436	0.000388972
XL-9_2-gene15494;XB5965330.L [provisional]	T3	down	645.143	222.667	-1.53473	0.00103541
XL-9_2-gene2714;tm4sf4.L	T3	down	816.291	399.333	-1.03149	0.00744951
XL-9_2-gene208;XB5950266.L [provisional]	T3	down	451.58	221.667	-1.02659	0.000782682
XL-9_2-gene1325;otos.L	T3	down	98.482	41.3333	-1.25255	7.69499e-05
XL-9_2-gene9162;hes6.2.L	T3	up	32.9875	68.6667	1.05769	0.00524078
XL-9_2-gene18932;rbp2.L	T3	down	223.572	103	-1.11809	0.00155725
XL-9_2-gene3190;zbtb38.L	T3	up	39.7059	81	1.02857	0.00219702
XL-9_2-gene36881;gal3st2.L	T3	up	6.05174	17.3333	1.51813	0.0168294
XL-9_2-gene48109;LOC108717155 [provisional:il20rb]	T3	down	405.822	198.333	-1.03292	0.0105986
XL-9_2-gene43584;LOC108717158 [provisional:ccl11]	T3	up	24.2018	70.6667	1.54592	6.89415e-05
XL-9_2-gene18171;rrm2.2.L	T3	up	64.1841	228.333	1.83085	0.000302847
XL-9_2-gene2837;atp6v1c2.L	T3	down	229.039	116.667	-0.973204	0.00309612
XL-9_2-gene34600;LOC108717184 [provisional:slc66a3]	T3	down	76.2181	34	-1.1646	0.000149414
XL-9_2-gene15381;smc6.1.L	T3	up	58.8352	142	1.27114	0.000331678
XL-9_2-gene48482;LOC108717192 [provisional:gen1]	T3	up	17.4575	65.6667	1.91131	8.11593e-05
XL-9_2-gene46063;LOC108717199	T3	down	133.917	58	-1.20721	0.000368324
XL-9_2-gene24411;Xelaev18028106m	T3	up	9.06726	25	1.46319	0.00504913
XL-9_2-gene47377;atad2b.L	T3	up	225.759	518.333	1.1991	0.000137648
XL-9_2-gene594;LOC108717215 [provisional:adgrf5]	T3	down	452.226	221.333	-1.03082	0.00095256
XL-9_2-gene24351;Xelaev18028168m	T3	up	10.0724	33.3333	1.72655	0.00236145
XL-9_2-gene3543;crisp1.3.L	T3	down	219.556	107	-1.03698	0.00481705
XL-9_2-gene27324;il17f.L	T3	up	1.67702	8	2.2541	0.0384656
XL-9_2-gene23179;Xelaev18028220m	T3	up	5.67702	87	3.93781	8.56049e-06
XL-9_2-gene7456;zmcm3.L	T3	up	174.829	445.333	1.34894	0.000142307
XL-9_2-gene42819;xkr5.L	T3	up	20.1242	84	2.06146	0.000180747
XL-9_2-gene7211;cenpo.L	T3	up	54.1116	110.667	1.03221	0.000618415
XL-9_2-gene3942;LOC495407	T3	down	405.2	77.3333	-2.38947	0.000646093
XL-9_2-gene11017;LOC108716390	T3	down	102.154	36.3333	-1.49138	0.00204063
XL-9_2-gene37561;LOC108716263 [provisional:gm4070]	T3	up	2.68736	23.3333	3.11813	0.0111614
XL-9_2-gene47722;LOC108716283	T3	up	13.088	65	2.3122	0.00112449
XL-9_2-gene43908;LOC108717277 [provisional:esco2]	T3	up	5.71841	18.6667	1.70678	0.0375651
XL-9_2-gene4071;pbk.L	T3	up	84.4169	268.333	1.66842	3.78517e-05
XL-9_2-gene43408;LOC108716290 [provisional:scara5]	T3	up	42.0289	138.333	1.7187	2.667e-05
XL-9_2-gene45064;LOC108716067 [provisional:trim25]	T3	down	37.4605	15	-1.32041	0.0187259
XL-9_2-gene44008;srpk2l.L	T3	down	369.856	189	-0.968576	0.00325762
XL-9_2-gene18346;tasp1.S	T3	up	134.143	262.667	0.969456	3.2196e-05
XL-9_2-gene17430;LOC108717630 [provisional:gnmt]	T3	up	46.7162	100.667	1.10759	0.00188261
XL-9_2-gene7892;fosl2.S	T3	up	167.294	599.667	1.84178	8.13167e-05
XL-9_2-gene41327;LOC108717670 [provisional:plb1]	T3	down	252.593	43	-2.55441	0.00555915
XL-9_2-gene11912;xdh.S	T3	down	765.732	299.667	-1.35348	0.000124775
XL-9_2-gene10074;coq8a.S	T3	down	848.885	433.667	-0.968982	0.000126402
XL-9_2-gene5922;capn2.S	T3	down	374.264	177.667	-1.07488	0.000351343
XL-9_2-gene20130;tgfb2.S	T3	up	5.03622	20.3333	2.01343	0.00056741
XL-9_2-gene42804;dtl.S	T3	up	16.4627	67	2.02496	0.000278195
XL-9_2-gene2163;pkdcc.2.S	T3	up	52.4295	110	1.06905	0.000161956
XL-9_2-gene7367;lrpprc.S	T3	up	14.442	38.3333	1.40833	0.000932149
XL-9_2-gene30331;LOC100496329.S	T3	down	39.122	15.3333	-1.35131	0.0107584
XL-9_2-gene42312;LOC108717773 [provisional:ovol2]	T3	down	93.363	44.6667	-1.06365	0.000131325
XL-9_2-gene10526;gins1.S	T3	up	15.7753	48	1.60536	0.000188565
XL-9_2-gene4087;LOC108717786	T3	up	34.9771	79.6667	1.18756	0.000213742
XL-9_2-gene9855;bcl2l11.S	T3	up	10.0776	30	1.57381	0.000644729
XL-9_2-gene36921;LOC108717800 [provisional:gemin6]	T3	up	10.7443	27.3333	1.34709	0.00576014
XL-9_2-gene36673;MGC68647	T3	down	154.351	66	-1.22568	0.00697601
XL-9_2-gene29675;Xelaev18028985m	T3	up	9.75463	27.3333	1.4865	0.00366827
XL-9_2-gene2254;fbxo5.S	T3	up	8.05692	22.6667	1.49227	0.015931
XL-9_2-gene29784;Xelaev18029028m	T3	up	7.02587	29.3333	2.06179	0.000244008
XL-9_2-gene48020;capn9.S	T3	down	272.469	138	-0.981423	0.00157254
XL-9_2-gene39137;LOC108717872	T3	up	13.1552	27.6667	1.07251	0.0462814
XL-9_2-gene3730;cebpz.S	T3	up	38.003	76	0.999887	0.0161283
XL-9_2-gene726;olig3.S	T3	up	36.6076	78	1.09133	0.000326656
XL-9_2-gene2823;nus1.S	T3	up	41.0651	89.6667	1.12666	0.000295417
XL-9_2-gene39712;rev3l.S	T3	up	76.6106	169	1.14141	0.00016097
XL-9_2-gene40881;lin28b.S	T3	up	15.1501	30	0.98564	0.0381571
XL-9_2-gene19328;ttk.S	T3	up	27.5558	58.3333	1.08196	0.00265706
XL-9_2-gene20429;ogfrl1.S	T3	up	11.4368	24.3333	1.08925	0.0301076
XL-9_2-gene35848;col9a1-b	T3	down	472.309	232	-1.02561	0.000618415
XL-9_2-gene20087;prim2.S	T3	up	35.6179	83.3333	1.22629	0.00317283
XL-9_2-gene47167;angpt2.S	T3	up	11.8012	36.3333	1.62236	0.00123081
XL-9_2-gene44760;mcph1.S	T3	up	5.03105	13.6667	1.44173	0.0418509
XL-9_2-gene45500;clcn2.S	T3	down	435.017	194	-1.16501	0.00101583
XL-9_2-gene27946;abcc5.S	T3	up	97.5773	194.333	0.993916	0.000524836
XL-9_2-gene47219;LOC108718036 [provisional:abcc5]	T3	up	70.9905	150.333	1.08247	0.00226123
XL-9_2-gene45292;pdcd1.S	T3	up	10.3954	29.3333	1.49659	0.0125478
XL-9_2-gene38745;slc51a.S	T3	down	410.125	43.3333	-3.24252	0.00305707
XL-9_2-gene6858;tfrc.S	T3	up	29.5248	75	1.34496	0.000740326
XL-9_2-gene24478;Xelaev18029627m	T3	up	63.2048	133.333	1.07693	0.00211009
XL-9_2-gene14717;atp13a5l.1.S	T3	up	23.8892	50.3333	1.07516	0.00133644
XL-9_2-gene13132;ahsg.S	T3	up	22.3799	279	3.63999	0.000461644
XL-9_2-gene11619;meltf.S	T3	down	349.728	146	-1.26027	0.000303875
XL-9_2-gene15956;lrrc15.S	T3	up	20.7598	85.6667	2.04494	0.000158626
XL-9_2-gene6536;ect2.S	T3	up	8.07244	24	1.57196	0.0173452
XL-9_2-gene19744;slc33a1.S	T3	up	69.6157	151.333	1.12024	0.000245406
XL-9_2-gene16630;pls1.S	T3	down	361.419	103	-1.81103	0.000142307
XL-9_2-gene29754;Xelaev18029844m	T3	up	13.7857	36.6667	1.4113	0.000568608
XL-9_2-gene40104;LOC108718162 [provisional:dnase1l3]	T3	down	146.728	55.3333	-1.40693	4.4665e-05
XL-9_2-gene48545;agxt.S	T3	down	226.535	106	-1.09567	0.000161956
XL-9_2-gene45882;snorc.S	T3	down	79.5618	40.3333	-0.980103	0.000685946
XL-9_2-gene146;otos.S	T3	down	237.685	120.667	-0.978026	0.000130642
XL-9_2-gene47885;hes6.2.S	T3	up	27.5455	77	1.48304	0.00193893
XL-9_2-gene14633;rbp2.S	T3	down	205.646	96	-1.09906	0.000209638
XL-9_2-gene4317;LOC108717483 [provisional:a4galt]	T3	down	19.5506	3.66667	-2.41468	0.000809982
XL-9_2-gene3936;LOC108718220 [provisional:ccl11]	T3	up	20.1604	54.3333	1.43031	0.000319128
XL-9_2-gene31875;ccl34.S	T3	up	8.04657	41.6667	2.37245	2.11475e-05
XL-9_2-gene49434;LOC108718228 [provisional:myt1l]	T3	up	41.5869	84.3333	1.01997	0.00792669
XL-9_2-gene1439;atad2b.S	T3	up	29.915	60	1.00409	0.0070262
XL-9_2-gene8053;tdh.S	T3	up	52.4502	104.667	0.996783	0.00191238
XL-9_2-gene39146;LOC108717508 [provisional:gm4070]	T3	up	7.39542	29	1.97135	0.00662766
XL-9_2-gene12237;esco2.S	T3	up	77.6675	232.333	1.58081	6.22437e-05
XL-9_2-gene6556;scara5.S	T3	up	26.5403	116.667	2.13614	0.000105997
XL-9_2-gene46950;LOC108718324 [provisional:dnmt3a]	T3	up	761.527	1494	0.972213	0.000100941
XL-9_2-gene48499;LOC108717525 [provisional:gpr139]	T3	down	23.238	11	-1.07898	0.0497317
XL-9_2-gene37573;srpk2l.S	T3	down	137.005	51.6667	-1.40692	0.000354108
XL-9_2-gene46296;LOC108717526	T3	down	35.7421	14	-1.3522	0.00200733
XL-9_2-gene1268;LOC108719558	T3	up	13.4523	27.3333	1.0228	0.0308676
XL-9_2-gene31577;Xelaev18030348m	T3	up	19.1552	43.3333	1.17774	0.0028673
XL-9_2-gene44125;LOC108719567 [provisional:trim25]	T3	down	19.8995	8	-1.31466	0.0313978
XL-9_2-gene15536;LOC108719547	T3	up	17.8219	36.3333	1.02764	0.0109885
XL-9_2-gene15368;LOC108719568 [provisional:tst]	T3	up	15.4213	128	3.05315	0.000119312
XL-9_2-gene12220;XB22065625.L [provisional]	T3	up	7.36438	66	3.16383	7.43969e-05
XL-9_2-gene48045;LOC108718665 [provisional:rarres2]	T3	down	96.4406	42.6667	-1.17653	0.000222271
XL-9_2-gene15359;camp1.L	T3	down	68.8175	31.3333	-1.13508	0.00199628
XL-9_2-gene46909;LOC108718465 [provisional:fcn1]	T3	down	55.9284	19.3333	-1.53249	0.000170812
XL-9_2-gene19409;LOC108718716	T3	down	412.505	205.333	-1.00644	0.0035262
XL-9_2-gene11958;insig1.L	T3	up	82.006	218	1.41053	2.17131e-06
XL-9_2-gene8469;en2.L	T3	up	13.7908	27.6667	1.00444	0.0282119
XL-9_2-gene39362;LOC108718741 [provisional:rnf32]	T3	down	43.153	19.3333	-1.15837	0.00879298
XL-9_2-gene12851;ncapg2.L	T3	up	61.5174	142.667	1.21358	0.00033532
XL-9_2-gene20787;Xelaev18030737m	T3	up	52.768	103.333	0.969571	0.000146551
XL-9_2-gene43499;malrd1.L	T3	down	476.557	214.667	-1.15055	0.00305282
XL-9_2-gene3944;dbf4.L	T3	up	52.799	112	1.08492	3.70393e-05
XL-9_2-gene8382;slc25a40.L	T3	up	59.8456	119.333	0.995681	0.00033527
XL-9_2-gene6373;steap4.1.L	T3	up	24.5558	62.6667	1.35163	0.00185993
XL-9_2-gene4772;grina.L	T3	down	30.3674	12.6667	-1.26148	0.0146502
XL-9_2-gene41507;LOC108718843 [provisional:pon2]	T3	down	147.072	62	-1.24618	0.00193267
XL-9_2-gene537;asns.L	T3	up	115.843	278	1.26291	0.000575077
XL-9_2-gene17152;col28a1.L	T3	down	51.8921	22.6667	-1.19494	0.0010235
XL-9_2-gene106;rpa3.L	T3	up	56.8818	118	1.05275	0.000100459
XL-9_2-gene19434;LOC108718872	T3	up	3.0207	12	1.99008	0.0109935
XL-9_2-gene15961;nfe2l3.L	T3	up	67.1996	157.333	1.2273	0.00168035
XL-9_2-gene45487;LOC108718920 [provisional:kcnh8]	T3	up	7.05174	16.6667	1.24091	0.0457837
XL-9_2-gene33798;Xelaev18031047m	T3	up	6.3592	35	2.46044	0.000863446
XL-9_2-gene16110;rbms3.L	T3	up	14.1087	58.6667	2.05596	9.63862e-05
XL-9_2-gene11810;atp2c1.S	T3	up	108.608	223.667	1.04222	0.00063569
XL-9_2-gene3271;kif15.L	T3	up	8.06209	27.3333	1.76144	0.00185773
XL-9_2-gene18955;inhba.L	T3	up	8.07244	18.6667	1.20939	0.0427422
XL-9_2-gene18562;tert.L	T3	up	7.06209	18.3333	1.3763	0.0202359
XL-9_2-gene16184;lsm5.L	T3	up	20.8271	43.6667	1.06807	0.00390506
XL-9_2-gene44365;anln.L	T3	up	20.4782	67.3333	1.71723	0.000272227
XL-9_2-gene8040;trip13.L	T3	up	19.8219	58.6667	1.56545	0.000303565
XL-9_2-gene8226;ouro2.L	T3	down	363.755	53.6667	-2.76087	0.013363
XL-9_2-gene19731;XB5740036.L [provisional]	T3	up	137.94	403	1.54674	0.000852042
XL-9_2-gene42160;LOC108719125 [provisional:col9a2]	T3	down	235.039	102.333	-1.19963	0.000638048
XL-9_2-gene12760;smim13.L	T3	up	14.765	35	1.24518	0.00710936
XL-9_2-gene29367;Xelaev18031675m	T3	up	13.4627	27.6667	1.03918	0.0275326
XL-9_2-gene5227;jarid2.L	T3	up	287.344	666.667	1.21419	8.97916e-05
XL-9_2-gene12405;e2f3.L	T3	up	69.1686	225.333	1.70387	0.000148798
XL-9_2-gene8653;sox4.L	T3	up	234.441	506.333	1.11086	2.05309e-05
XL-9_2-gene15123;LOC108719153	T3	up	23.8426	64.3333	1.43203	0.000545137
XL-9_2-gene39042;LOC108718535 [provisional:gpld1]	T3	down	34.3984	12.3333	-1.47978	0.00178631
XL-9_2-gene21753;Xelaev18031727m	T3	down	27.6386	11.3333	-1.28611	0.0113815
XL-9_2-gene10402;LOC108718537	T3	down	211.349	108.667	-0.959718	0.000236181
XL-9_2-gene32593;Xelaev18031784m	T3	down	59.4117	16	-1.89268	0.00930602
XL-9_2-gene24247;Xelaev18031785m	T3	down	38.4967	9	-2.09674	0.0243219
XL-9_2-gene1136;tmx3.L	T3	up	76.5743	149.667	0.96682	0.00114938
XL-9_2-gene19257;dsel.L	T3	up	12.7443	29	1.1862	0.00888741
XL-9_2-gene28549;Xelaev18031844m	T3	up	39.3777	82.3333	1.0641	0.000179894
XL-9_2-gene12661;tyms.L	T3	up	70.6261	293.667	2.05591	0.000164365
XL-9_2-gene36023;abhd3.L	T3	up	34.9771	77.6667	1.15088	0.000334443
XL-9_2-gene17121;ankrd29.L	T3	up	49.7783	106.667	1.09952	3.70393e-05
XL-9_2-gene32726;Xelaev18031949m	T3	up	110.557	298.667	1.43375	6.16129e-05
XL-9_2-gene41276;LOC108719227 [provisional:kctd1]	T3	up	121.593	236.333	0.958765	0.000475829
XL-9_2-gene40787;LOC108718576 [provisional:mep1b]	T3	down	71.8796	9.66667	-2.89449	0.000289044
XL-9_2-gene34856;LOC108718577 [provisional:mep1b]	T3	down	732.869	288.333	-1.34582	0.00150463
XL-9_2-gene37203;spidr.L	T3	up	52.1272	116.667	1.16229	6.07678e-05
XL-9_2-gene3021;mcm4.L	T3	up	100.776	264.667	1.39302	0.000133005
XL-9_2-gene33949;XB22062446.L [provisional]	T3	down	116.382	52.3333	-1.15306	0.00289827
XL-9_2-gene34493;LOC108719242	T3	down	107.596	50.6667	-1.08651	0.00479273
XL-9_2-gene2426;st18.L	T3	up	15.7805	47.3333	1.58471	0.00179784
XL-9_2-gene2086;ca8.L	T3	up	9.7598	23.3333	1.25747	0.0162092
XL-9_2-gene21829;Xetrov90016856m.L	T3	up	10.7443	29.3333	1.44897	0.00157735
XL-9_2-gene2990;vxn.L	T3	up	6.36955	30.3333	2.25164	0.000662415
XL-9_2-gene7829;crispld1.L	T3	up	30.5506	72.3333	1.24346	0.00430806
XL-9_2-gene12136;hnf4g.L	T3	down	203.739	81.6667	-1.31891	0.00234342
XL-9_2-gene4696;pkia.L	T3	up	11.7805	28.6667	1.28297	0.00608625
XL-9_2-gene27474;Xelaev18032131m	T3	down	8.08796	1	-3.01578	0.0210953
XL-9_2-gene43600;znf704.L	T3	down	7.74945	1.33333	-2.53906	0.0374769
XL-9_2-gene5383;ca13.L	T3	down	421.856	194.333	-1.11822	0.00237212
XL-9_2-gene2361;XB985134.L [provisional:slc7a6]	T3	up	3.69771	20	2.4353	0.0010704
XL-9_2-gene47463;rad54b.L	T3	up	35.6024	84.3333	1.24413	0.000854321
XL-9_2-gene11302;ccne2.L	T3	up	28.5351	87	1.60828	0.00245586
XL-9_2-gene6569;dscc1.L	T3	up	25.5196	63.3333	1.31136	8.23685e-05
XL-9_2-gene31659;Xelaev18032330m	T3	down	34.0754	17.3333	-0.975183	0.0420309
XL-9_2-gene2062;atad2.L	T3	up	56.8404	154	1.43794	0.000268861
XL-9_2-gene15643;dennd3.L	T3	down	114.314	56	-1.02951	0.00613574
XL-9_2-gene23777;LOC101730807.L	T3	up	38.2846	129	1.75254	0.00117644
XL-9_2-gene27556;Xelaev18032443m	T3	up	13.4109	99.3333	2.88887	0.000727894
XL-9_2-gene37488;LOC108718614 [provisional:lypd2]	T3	up	21.53	44.3333	1.04205	0.00374856
XL-9_2-gene2347;ly6e.L	T3	up	14.1087	32.6667	1.21124	0.00469116
XL-9_2-gene9727;XB5759208.L [provisional]	T3	up	8.05692	23.3333	1.53409	0.00259178
XL-9_2-gene32;nxpe3l.6.L	T3	down	67.7916	27.6667	-1.29296	0.00630451
XL-9_2-gene48724;nxpe3l.1.L	T3	down	53.3393	16.6667	-1.67823	0.00121823
XL-9_2-gene1054;tonsl.L	T3	up	118.009	252.667	1.09834	0.000629744
XL-9_2-gene465;cyp2c37.L	T3	down	1202.07	578	-1.05638	0.000147902
XL-9_2-gene16008;XB5798854.L [provisional]	T3	down	612.569	293.333	-1.06233	0.000130642
XL-9_2-gene16188;MGC64410	T3	down	359.01	165.667	-1.11574	7.88617e-05
XL-9_2-gene22581;Xelaev18032555m	T3	up	2.0207	8.66667	2.10062	0.0242604
XL-9_2-gene22344;Xelaev18032582m	T3	down	71.2699	22.3333	-1.67409	0.00288252
XL-9_2-gene13578;XB22065625.S [provisional]	T3	up	37.3105	125.667	1.75195	9.48108e-05
XL-9_2-gene18751;cyp8b1.1.S	T3	down	216.249	100.667	-1.1031	0.00289102
XL-9_2-gene3577;map3k22.S	T3	down	68.7865	32.6667	-1.07431	0.000467894
XL-9_2-gene48464;LOC108719659 [provisional:fcn1]	T3	down	25.9823	10.3333	-1.33022	0.0403943
XL-9_2-gene7034;en2.S	T3	up	31.5351	74.3333	1.23705	0.00262234
XL-9_2-gene2152;LOC108719860 [provisional:c17orf98]	T3	down	144.051	66	-1.12604	0.00105429
XL-9_2-gene16216;cdk6.S	T3	up	7.06209	16.6667	1.2388	0.0438119
XL-9_2-gene5293;rpa3.S	T3	up	20.8219	72.3333	1.79656	0.000103218
XL-9_2-gene39298;cdca7l.S	T3	up	25.4782	65.6667	1.3659	0.00129236
XL-9_2-gene19896;nfe2l3.S	T3	up	104.75	253.333	1.27408	3.0419e-06
XL-9_2-gene287;snx10.S	T3	up	46.3829	112	1.27183	1.71674e-05
XL-9_2-gene133;thrb.S	T3	up	4.69254	15.3333	1.70823	0.00964223
XL-9_2-gene316;trim71.S	T3	down	56.2979	25.6667	-1.13319	0.000805695
XL-9_2-gene1791;kif15.S	T3	up	5.67702	27.3333	2.26746	0.00153881
XL-9_2-gene10638;ezh2.S	T3	up	29.8788	90	1.5908	0.000210497
XL-9_2-gene6341;gli3.S	T3	up	95.4945	190.667	0.997563	0.000231706
XL-9_2-gene39728;LOC108720060 [provisional:riok1]	T3	up	12.0673	35	1.53626	0.000459136
XL-9_2-gene35251;LOC108720064 [provisional:ppp1r3g]	T3	down	25.2898	7.66667	-1.72188	0.0014286
XL-9_2-gene19204;cdh10.S	T3	up	19.1449	38	0.989041	0.01146
XL-9_2-gene3155;e2f3.S	T3	up	39.3105	140.667	1.8393	1.00347e-05
XL-9_2-gene8086;rbfa.S	T3	up	38.3363	79.6667	1.05526	0.000247574
XL-9_2-gene1012;rttn.S	T3	up	6.04657	22.6667	1.90638	0.0012194
XL-9_2-gene44752;dsel.S	T3	up	6.38508	21	1.71761	0.00267005
XL-9_2-gene41375;ldlrad4.S	T3	up	49.4036	103	1.05996	0.000600277
XL-9_2-gene14057;rab31.S	T3	up	17.8012	37.3333	1.06849	0.00676682
XL-9_2-gene7457;tgif1.S	T3	up	42.9978	89.3333	1.05494	0.000164365
XL-9_2-gene13077;taf4b.S	T3	up	12.1138	31.6667	1.38631	0.00149595
XL-9_2-gene36556;LOC108719725	T3	up	190.583	467.333	1.29403	3.72743e-05
XL-9_2-gene14315;mcm4.S	T3	up	65.5174	187	1.51309	6.95555e-05
XL-9_2-gene12789;xkr4.S	T3	up	61.8145	127	1.03881	0.00169525
XL-9_2-gene43276;cyp7a1.S	T3	down	362.306	26.3333	-3.78225	0.0149171
XL-9_2-gene39541;LOC108695316 [provisional:asph]	T3	up	35.2639	76	1.10781	0.00457325
XL-9_2-gene25752;Xelaev18033762m	T3	up	36.2949	81.3333	1.16408	0.00171907
XL-9_2-gene21936;vxn.S	T3	up	10.3644	49.6667	2.26064	0.000131325
XL-9_2-gene45180;LOC100126651	T3	up	51.0651	162.667	1.67151	0.000144429
XL-9_2-gene13316;pkia.S	T3	up	16.8219	35.6667	1.08424	0.00879298
XL-9_2-gene4816;slc7a13.S	T3	up	1.34368	8.66667	2.68929	0.0122374
XL-9_2-gene18205;e2f5.S	T3	up	134.836	303.333	1.1697	2.8673e-05
XL-9_2-gene47850;LOC108719741 [provisional:ca13]	T3	down	187.959	88.6667	-1.08395	0.00569324
XL-9_2-gene13557;mmp16.S	T3	up	9.41095	20.6667	1.13489	0.0426382
XL-9_2-gene2120;snx31.S	T3	down	209.385	106.667	-0.973051	0.000730822
XL-9_2-gene41395;ccne2.S	T3	up	10.4006	88.6667	3.09173	0.000106311
XL-9_2-gene12221;tp53inp1.S	T3	up	16.1035	37.6667	1.22592	0.00175297
XL-9_2-gene9496;angpt1.S	T3	up	11.7443	28.3333	1.27054	0.0109372
XL-9_2-gene36365;atad2.S	T3	up	42.9668	108.667	1.33862	0.000119312
XL-9_2-gene35197;fer1l6.S	T3	down	165.868	65.3333	-1.34414	0.000795575
XL-9_2-gene17481;cat2.S	T3	down	65.4324	32.3333	-1.01698	0.00308286
XL-9_2-gene30476;Xelaev18034037m	T3	down	35.4036	15	-1.23893	0.00308263
XL-9_2-gene33027;Xelaev18034069m	T3	down	67.771	30.3333	-1.15976	0.000842771
XL-9_2-gene18577;fucolectinloc100491211.S	T3	down	102.118	39.6667	-1.36423	0.00077355
XL-9_2-gene50324;LOC108695473 [provisional:trim25]	T3	down	209.543	97.6667	-1.10131	0.00028404
XL-9_2-gene935;XB5761350.S [provisional]	T3	up	2.69254	10.3333	1.94027	0.0225169
XL-9_2-gene38528;eppk1.S	T3	down	216.579	104	-1.05831	0.0231031
XL-9_2-gene4239;LOC108695493 [provisional:wdr97]	T3	down	61.9956	23	-1.43053	0.000399505
XL-9_2-gene585;trpv5.L	T3	up	92.7192	270.333	1.5438	9.48108e-05
XL-9_2-gene1080;mxi1.L	T3	up	59.5485	123.333	1.05043	0.000422686
XL-9_2-gene3954;acsl5.L	T3	down	691.023	355	-0.960915	0.00261418
XL-9_2-gene50470;LOC108696003 [provisional:plekhs1]	T3	down	516.475	139.667	-1.88671	0.00296706
XL-9_2-gene44397;LOC108696004 [provisional:plekhs1]	T3	down	163.54	60.6667	-1.43067	0.000273202
XL-9_2-gene42562;LOC108696005 [provisional:plekhs1]	T3	down	443.513	163	-1.4441	0.00056741
XL-9_2-gene15457;MGC116497	T3	down	277.627	35.3333	-2.97405	0.0169683
XL-9_2-gene47857;LOC108696027 [provisional:a2ml1]	T3	down	52.6106	24.6667	-1.09279	0.0244272
XL-9_2-gene40222;LOC108696029 [provisional:a2ml1]	T3	up	174.89	789.667	2.1748	0.000172621
XL-9_2-gene9074;mfap5.L	T3	up	16.1449	40.3333	1.3209	0.00151785
XL-9_2-gene43728;asah2.L	T3	down	1083.36	506.667	-1.0964	0.00047226
XL-9_2-gene50881;LOC108695739	T3	down	34.326	17.3333	-0.985751	0.0241582
XL-9_2-gene40139;a1cf.L	T3	down	1012.82	493	-1.03872	0.000697921
XL-9_2-gene1068;slc16a9.L	T3	up	25.53	52.6667	1.0447	0.00702467
XL-9_2-gene11162;cdk1.L	T3	up	88.8693	200.333	1.17265	0.000499275
XL-9_2-gene38397;rtkn2.L	T3	up	68.1841	238.333	1.80547	9.4312e-05
XL-9_2-gene30075;Xelaev18034491m	T3	up	86.5795	231.667	1.41995	0.00260479
XL-9_2-gene2419;htra1.L	T3	up	178.062	439.667	1.30403	0.000824949
XL-9_2-gene23768;Xelaev18034527m	T3	down	44.7783	21.6667	-1.04732	0.0188277
XL-9_2-gene50083;hmx2.L	T3	down	93.1487	46.6667	-0.997143	0.00638377
XL-9_2-gene3530;mki67.L	T3	up	162.831	493	1.59821	2.8673e-05
XL-9_2-gene1266;adam12.L	T3	up	12.442	26.3333	1.08167	0.0300034
XL-9_2-gene10931;cyp26c1.L	T3	up	78.0474	152.333	0.96481	7.72289e-05
XL-9_2-gene17247;kif11.L	T3	up	60.7835	140.667	1.21053	0.000351343
XL-9_2-gene13656;ccnj.L	T3	up	57.4139	220.667	1.9424	1.50119e-05
XL-9_2-gene43087;sh3pxd2a.L	T3	up	264.636	512.333	0.953074	7.80501e-05
XL-9_2-gene11148;npm3.L	T3	up	52.4812	114	1.11916	0.000133428
XL-9_2-gene17210;pprc1.L	T3	up	90.6726	228.667	1.33451	8.13167e-05
XL-9_2-gene3759;arhgap19.L	T3	up	15.4575	74	2.25922	8.03987e-05
XL-9_2-gene35692;loxl4.L	T3	up	15.4886	41.6667	1.42769	0.00173619
XL-9_2-gene13652;nkx3-3.L	T3	down	83.9262	37.6667	-1.15583	0.000175989
XL-9_2-gene8617;cep55.L	T3	up	56.5433	112	0.986071	0.000157738
XL-9_2-gene16436;itln1.L	T3	down	169.538	15.6667	-3.43583	0.023516
XL-9_2-gene18479;hells.L	T3	up	25.8219	80.6667	1.64338	7.11465e-05
XL-9_2-gene19496;pik3ap1.L	T3	down	446.357	230	-0.956566	0.000258896
XL-9_2-gene14218;tll2.L	T3	up	72.9335	197.333	1.43598	7.25495e-05
XL-9_2-gene31413;LOC100491107.L	T3	up	1.01035	8.33333	3.04404	0.0303195
XL-9_2-gene9322;dnajc9.L	T3	up	83.6209	176.667	1.07909	0.000210199
XL-9_2-gene4593;neurog3.L	T3	up	18.5041	39.6667	1.10008	0.00416997
XL-9_2-gene15120;ccser2.L	T3	up	42.7007	93.3333	1.12813	0.00174284
XL-9_2-gene31356;Xetrov90018107m.L	T3	up	12.119	64.3333	2.4083	0.0290721
XL-9_2-gene932;dtx4.L	T3	up	72.8042	195	1.42138	0.00101434
XL-9_2-gene5006;gif.L	T3	up	24.5713	54.6667	1.15368	0.00550817
XL-9_2-gene2256;cenps.L	T3	up	25.2225	62.3333	1.30529	0.00234768
XL-9_2-gene8711;glb1l2.L	T3	down	129.594	38	-1.76992	0.00169525
XL-9_2-gene8106;ncapd3.L	T3	up	77.5278	221.667	1.51561	0.000202482
XL-9_2-gene31540;Xelaev18035238m	T3	up	60.8404	171	1.49089	0.000176658
XL-9_2-gene13479;ets1.L	T3	up	22.4989	49.3333	1.13271	0.0120736
XL-9_2-gene38231;chek1.L	T3	up	33.6283	84.6667	1.33212	0.000681263
XL-9_2-gene36107;LOC108696403 [provisional:msantd2]	T3	up	26.2225	52	0.987707	0.00260428
XL-9_2-gene12348;LOC108696419 [provisional:jhy]	T3	up	10.0828	24.6667	1.29067	0.00848017
XL-9_2-gene49440;LOC108696431 [provisional:c1qtnf5]	T3	up	20.1656	43	1.09244	0.00260272
XL-9_2-gene1655;h2ax.2.L	T3	up	17.1552	35	1.02871	0.0118202
XL-9_2-gene14168;treh.L	T3	down	584.101	288.667	-1.01681	0.000107382
XL-9_2-gene16330;hyou1.L	T3	up	123.983	332.667	1.42393	1.00347e-05
XL-9_2-gene30410;Xetrov90018753m.L	T3	down	124.798	55	-1.18209	0.00131483
XL-9_2-gene41664;fdxacb1.L	T3	up	20.5351	46	1.16354	0.0036477
XL-9_2-gene8232;nnmt.L	T3	up	8.05174	28.6667	1.832	0.00121823
XL-9_2-gene4116;zbtb16.L	T3	up	31.9512	89	1.47793	0.000675659
XL-9_2-gene999;slc2a5.L	T3	down	175.3	48.6667	-1.84882	1.5668e-05
XL-9_2-gene6778;ccdc30.L	T3	up	35.2742	76.3333	1.1137	0.000656298
XL-9_2-gene7218;XB5818699.L [provisional:ccdc50]	T3	up	45.0547	92	1.02996	0.000143466
XL-9_2-gene8908;hes3.L	T3	up	11.7857	27.3333	1.21363	0.00856983
XL-9_2-gene14670;lig1.L	T3	up	82.2203	222.667	1.43732	0.000178263
XL-9_2-gene16831;znf229.L	T3	up	29.8943	76.3333	1.35244	0.00026834
XL-9_2-gene24129;Xetrov90019105m.L	T3	down	443.236	191	-1.2145	0.00755916
XL-9_2-gene36358;ceacam19lw.L	T3	up	13.7753	28.3333	1.04041	0.023516
XL-9_2-gene22868;cblc.L	T3	down	697.144	304.333	-1.1958	0.000299722
XL-9_2-gene23191;Xelaev18036039m	T3	up	4.70289	17	1.85392	0.0139521
XL-9_2-gene17653;rcn3.L	T3	up	171.625	350.333	1.02947	7.25495e-05
XL-9_2-gene50757;LOC108695903 [provisional:irf3]	T3	up	16.1707	32	0.984686	0.0255131
XL-9_2-gene10298;ascl2.L	T3	down	26.3053	13	-1.01684	0.045376
XL-9_2-gene50513;igf3.L	T3	down	106.971	36	-1.57114	0.00115123
XL-9_2-gene36474;prl.2.L	T3	down	45.8818	14.6667	-1.64538	0.00166751
XL-9_2-gene42537;otogl2.L	T3	down	2196.71	901.667	-1.28468	0.000337195
XL-9_2-gene16887;kif18b.L	T3	up	12.4265	34.6667	1.48013	0.00305655
XL-9_2-gene4464;tmem86a.L	T3	down	282.337	82.6667	-1.77204	0.00015189
XL-9_2-gene6945;tmem150b.L	T3	up	31.9047	183.333	2.52263	0.000679678
XL-9_2-gene9931;XB986081.L [provisional:sult2b1]	T3	up	33.9771	77.6667	1.19273	0.000468446
XL-9_2-gene18132;pold1.L	T3	up	130.841	275.667	1.07511	9.24834e-05
XL-9_2-gene50256;ccndx.L	T3	up	25.8581	80.6667	1.64136	0.000493463
XL-9_2-gene32846;plaur.L	T3	down	45.8404	19	-1.27062	0.0081387
XL-9_2-gene24286;LOC100485439.L	T3	down	39.445	17.3333	-1.18629	0.0414505
XL-9_2-gene1284;btg5.2.L	T3	up	106.67	262	1.29641	0.00250119
XL-9_2-gene26649;LOC100487412.L	T3	down	227.05	77.3333	-1.55385	0.000631023
XL-9_2-gene19251;agmat.L	T3	down	215.53	107	-1.01028	0.00268048
XL-9_2-gene3769;atp4a.L	T3	down	1864.57	749.667	-1.31452	7.80501e-05
XL-9_2-gene7268;haus5.L	T3	up	46.7628	119	1.34753	0.00114942
XL-9_2-gene35163;tyrobp.L	T3	up	45.0547	93	1.04555	0.00557166
XL-9_2-gene23250;Xetrov90019643m.L	T3	up	7.72876	28.6667	1.89107	0.000157738
XL-9_2-gene10087;LOC108696896	T3	up	38.6955	121	1.64477	0.000466558
XL-9_2-gene30214;Xetrov90019634m.L	T3	up	4.69771	13.6667	1.54063	0.0299719
XL-9_2-gene37925;LOC108696890 [provisional:fcgbp]	T3	down	207.874	54.3333	-1.9358	0.00117007
XL-9_2-gene18753;rdd1.L	T3	down	11.8064	3.33333	-1.82453	0.0354189
XL-9_2-gene35170;LOC108696919 [provisional:gm40349]	T3	down	17.884	4.66667	-1.9382	0.003085
XL-9_2-gene49497;LOC108695968 [provisional:sned1]	T3	down	18.9099	5.66667	-1.73857	0.00836153
XL-9_2-gene24321;Xelaev18036577m	T3	down	20.915	6.33333	-1.7235	0.00627842
XL-9_2-gene43642;LOC108696946 [provisional:pinlyp]	T3	down	158.94	47	-1.75775	0.000274154
XL-9_2-gene8306;LOC108697144 [provisional:plekhs1]	T3	down	463.629	221.667	-1.06458	0.00467469
XL-9_2-gene11986;pnliprp2-like.1.S	T3	down	78.9727	31	-1.34909	0.00893247
XL-9_2-gene10127;MGC68875	T3	down	130.906	60.3333	-1.11751	0.00237279
XL-9_2-gene43691;LOC108697325 [provisional:a2m]	T3	down	1072.27	426.667	-1.32949	0.00333528
XL-9_2-gene19301;ptpn6.S	T3	down	369.137	168	-1.1357	0.00147757
XL-9_2-gene13193;ncapd2.S	T3	up	121.347	354.333	1.54596	0.000159246
XL-9_2-gene8902;cdk1.S	T3	up	59.5381	150.333	1.33628	0.000163856
XL-9_2-gene10454;LOC108697178 [provisional:wfdc12]	T3	up	2.01552	10.6667	2.40388	0.00851764
XL-9_2-gene17863;htra1.S	T3	up	148.575	331.667	1.15854	3.7783e-05
XL-9_2-gene8384;nsmce4a.S	T3	up	9.06209	22	1.27959	0.0465614
XL-9_2-gene13430;mki67.S	T3	up	84.918	222.333	1.38858	0.000830276
XL-9_2-gene15294;adam12.S	T3	up	8.4006	21.3333	1.34455	0.0103531
XL-9_2-gene19709;kif11.S	T3	up	88.0525	264	1.5841	0.000236181
XL-9_2-gene15074;ccnj.S	T3	up	5.39025	19.3333	1.84267	0.00286357
XL-9_2-gene12129;blnk.S	T3	down	180.486	66.3333	-1.44408	0.000146355
XL-9_2-gene1596;col17a1.S	T3	up	26.9357	55.6667	1.04729	0.00196281
XL-9_2-gene15296;sh3pxd2a.S	T3	up	19.8322	46	1.21379	0.00164074
XL-9_2-gene28439;Xelaev18036912m	T3	up	77.6623	169.333	1.12458	2.667e-05
XL-9_2-gene18447;npm3.S	T3	up	25.8633	63.3333	1.29206	0.000272227
XL-9_2-gene12986;kif20b.S	T3	up	36.8943	136.667	1.88919	0.000164365
XL-9_2-gene13137;slc16a12.S	T3	up	143.782	334.333	1.2174	6.61036e-05
XL-9_2-gene11917;nkx3-3.S	T3	down	91.3526	43	-1.08711	0.00266378
XL-9_2-gene48563;dna2.S	T3	up	9.06209	26.6667	1.55712	0.00543467
XL-9_2-gene40238;LOC108697493	T3	up	45.3156	95.6667	1.07801	0.000618876
XL-9_2-gene46849;slc29a3.S	T3	up	39.3105	81	1.04301	0.000240895
XL-9_2-gene8664;jam3.S	T3	up	105.818	270.667	1.35494	3.18443e-05
XL-9_2-gene17796;atp12a.S	T3	down	252.371	122.667	-1.0408	0.0249819
XL-9_2-gene41532;adamts15.S	T3	up	49.0754	96.3333	0.973034	0.00526261
XL-9_2-gene3728;LOC108697577	T3	down	30.0185	11.3333	-1.40528	0.00536498
XL-9_2-gene1778;chek1.S	T3	up	15.8271	31	0.969874	0.0259508
XL-9_2-gene17726;tmprss13.S	T3	up	12.4472	27.6667	1.15233	0.0291271
XL-9_2-gene15130;zbtb16.S	T3	up	57.799	127.667	1.14327	0.000480428
XL-9_2-gene49792;drd2.S	T3	up	13.1345	25.6667	0.966532	0.0485979
XL-9_2-gene12612;pla2g2e.S	T3	up	27.5506	80.3333	1.54391	6.70588e-05
XL-9_2-gene8472;vwa1.S	T3	down	416.843	208.667	-0.998304	9.0982e-05
XL-9_2-gene2918;mmp23b.S	T3	up	34.2639	71.6667	1.06461	0.000357811
XL-9_2-gene2588;errfi1.S	T3	up	156.945	345	1.13634	2.50155e-06
XL-9_2-gene19694;tnfrsf9.S	T3	up	13.1294	35	1.41456	0.00113377
XL-9_2-gene12478;ccdc27.S	T3	down	118.611	58.6667	-1.01563	0.000406992
XL-9_2-gene50569;LOC108697976 [provisional:b3gnt7]	T3	up	4.01552	13.6667	1.767	0.0178199
XL-9_2-gene14898;chd5.S	T3	up	126.275	249.333	0.981506	0.000200122
XL-9_2-gene1913;tprg1l.S	T3	up	36.6904	78.6667	1.10035	0.000161956
XL-9_2-gene15396;LOC100101278	T3	down	33.68	15.6667	-1.10419	0.00963257
XL-9_2-gene41042;LOC108697253 [provisional:casr]	T3	down	21.9357	6.66667	-1.71824	0.00749305
XL-9_2-gene22816;Xelaev18037683m	T3	up	1.34368	9	2.74373	0.00598068
XL-9_2-gene29401;Xetrov90019105m.S	T3	down	155.935	54.6667	-1.51221	0.00147757
XL-9_2-gene16212;cblc.S	T3	down	633.644	300	-1.07871	0.000302404
XL-9_2-gene49091;LOC108697794 [provisional:gfy]	T3	down	64.479	18.3333	-1.81436	0.00322799
XL-9_2-gene30997;Xelaev18037830m	T3	down	166.726	20	-3.05941	0.0118964
XL-9_2-gene48727;LOC108697796 [provisional:muc2]	T3	down	454.338	52.3333	-3.11796	0.00650575
XL-9_2-gene27966;Xelaev18037856m	T3	up	15.1501	31	1.03295	0.0330326
XL-9_2-gene16237;tmem150b.S	T3	up	5.02587	21.3333	2.08566	0.00480292
XL-9_2-gene49444;LOC108697813 [provisional:tlr13]	T3	down	59.6416	22.6667	-1.39575	0.000199819
XL-9_2-gene35671;LOC108697837 [provisional:ccnd1]	T3	up	7.06209	21.3333	1.59494	0.0152626
XL-9_2-gene6959;akr7a2.S	T3	down	95.7946	47.3333	-1.01709	0.00179805
XL-9_2-gene47652;LOC108697877 [provisional:prss3]	T3	up	12.3954	67.6667	2.44864	0.00110803
XL-9_2-gene7423;XB5897453.S [provisional:fcgbp]	T3	down	945.798	373	-1.34236	0.000469925
XL-9_2-gene39750;hpn.S	T3	down	69.7865	34.3333	-1.02334	0.0013111
XL-9_2-gene40333;LOC108698077 [provisional:slc25a20]	T3	down	21.9202	10	-1.13226	0.045223
XL-9_2-gene10701;suv39h1.L	T3	up	21.0931	136.667	2.69582	9.03743e-05
XL-9_2-gene43958;LOC108698093	T3	up	105.291	252	1.25905	0.000116735
XL-9_2-gene20441;LOC108698102	T3	down	81.6963	39	-1.0668	0.023309
XL-9_2-gene5778;LOC108698113	T3	down	257.417	127	-1.01928	0.000348389
XL-9_2-gene4905;tor4a.L	T3	down	369.762	153.333	-1.26993	0.000231055
XL-9_2-gene21236;c9orf142.L	T3	up	32.9254	71	1.10862	0.000250193
XL-9_2-gene38790;LOC108699500 [provisional:fcn2]	T3	up	4.37473	13.3333	1.60777	0.048214
XL-9_2-gene6202;fcn2l.L	T3	down	210.427	107	-0.975707	3.38477e-05
XL-9_2-gene4515;zbtb34.L	T3	up	144.575	284	0.974071	0.000647931
XL-9_2-gene11689;zbtb43.L	T3	up	69.9128	152.333	1.1236	6.07678e-05
XL-9_2-gene48797;XB5947713.L [provisional]	T3	up	5.3799	15	1.47931	0.033056
XL-9_2-gene35393;adamtsl2.L	T3	up	37.3725	90	1.26795	0.00107695
XL-9_2-gene11540;LOC108699508	T3	up	15.1449	35.3333	1.2222	0.0171465
XL-9_2-gene3045;nacc2.L	T3	up	88.9284	232.667	1.38755	0.000187134
XL-9_2-gene43183;sult1c3.L	T3	up	21.5041	49	1.18817	0.00111704
XL-9_2-gene428;LOC108698216	T3	up	3.69771	14	1.92072	0.0113666
XL-9_2-gene42133;gfi1b.L	T3	down	32.0392	16	-1.00177	0.0251631
XL-9_2-gene34664;LOC108698253 [provisional:hsf3]	T3	up	18.8322	39.3333	1.06255	0.0492172
XL-9_2-gene11103;ercc6l.L	T3	up	25.7908	128	2.31121	0.00015189
XL-9_2-gene5379;ccnb3.L	T3	up	60.8559	157	1.36729	6.55288e-05
XL-9_2-gene7877;cenpi.L	T3	up	41.0289	90.3333	1.13862	0.00240607
XL-9_2-gene40933;LOC108698286 [provisional:nox1]	T3	down	176.387	86	-1.03634	0.000646093
XL-9_2-gene43139;LOC108698339	T3	up	19.473	70.6667	1.85955	0.000130642
XL-9_2-gene13892;nkap.L	T3	up	33.5713	66.3333	0.982504	0.00118214
XL-9_2-gene11455;utp14a.L	T3	up	137.999	274	0.989522	7.80501e-05
XL-9_2-gene1340;pof1b.L	T3	down	124.376	62.3333	-0.996636	0.00129084
XL-9_2-gene18608;brwd3.L	T3	up	62.8508	151.667	1.2709	0.000594934
XL-9_2-gene47832;tbx22.L	T3	up	17.1552	51	1.57185	0.000360775
XL-9_2-gene46592;lrch2.L	T3	up	9.08279	23	1.34043	0.0363506
XL-9_2-gene14932;slc6a14.2.L	T3	up	14.8271	32.6667	1.13959	0.0184888
XL-9_2-gene12110;vgll1.L	T3	down	362.227	186.667	-0.956431	0.00447114
XL-9_2-gene17999;kifc1.L	T3	up	76.3341	164	1.1033	0.00501453
XL-9_2-gene16534;cenpa.L	T3	up	33.6179	86.3333	1.36069	0.000234933
XL-9_2-gene20523;LOC108699536	T3	down	151.759	69.3333	-1.13016	0.000768189
XL-9_2-gene40645;tcf19.L	T3	up	3.02587	10.3333	1.77188	0.0318459
XL-9_2-gene15016;cchcr1.L	T3	up	59.4553	117.667	0.984828	0.0012926
XL-9_2-gene26690;LOC100493071.L	T3	down	28.6283	12	-1.25441	0.0151317
XL-9_2-gene6195;LOC108698945 [provisional:wdr62]	T3	up	5.02587	24	2.25559	0.00447047
XL-9_2-gene20490;ccdc9.L	T3	up	30.9254	68	1.13674	0.000372449
XL-9_2-gene49975;rad51ap1.L	T3	up	21.8322	65.6667	1.5887	0.000899665
XL-9_2-gene17816;hhipl1l.L	T3	up	19.119	53	1.47098	0.00101583
XL-9_2-gene35071;dpf1.L	T3	up	30.9047	78.3333	1.3418	0.00172995
XL-9_2-gene10492;sertad1.L	T3	up	32.9461	70.3333	1.0941	0.00171907
XL-9_2-gene14356;cyp2a6.9.L	T3	up	9.05174	21	1.21412	0.0216659
XL-9_2-gene50696;LOC108698627 [provisional:cyp2g1]	T3	up	15.53	103.333	2.73418	0.00124553
XL-9_2-gene9606;XB5844015.L [provisional:capn2]	T3	down	272.355	101.667	-1.42164	0.000467565
XL-9_2-gene17405;dlc.L	T3	up	52.6386	177.333	1.75227	0.000315677
XL-9_2-gene5015;entpd5.L	T3	down	88.3578	33	-1.42089	0.00833599
XL-9_2-gene50350;dio2.L	T3	up	144.598	475.333	1.71689	3.38477e-05
XL-9_2-gene23088;Xelaev18039509m	T3	up	11.0776	23.6667	1.09521	0.0294856
XL-9_2-gene10904;mrps10.L	T3	up	4.03622	16	1.987	0.00255648
XL-9_2-gene8011;fbln5.L	T3	up	49.5226	102.667	1.05181	0.00053513
XL-9_2-gene18711;cpsf2.L	T3	up	29.5455	76	1.36306	6.55288e-05
XL-9_2-gene48888;cttn	T3	up	39.2535	119.333	1.6041	0.000302404
XL-9_2-gene17231;spc25.L	T3	up	39.2535	119.333	1.6041	0.000278655
XL-9_2-gene2971;serpina3k.L	T3	up	6.03622	86.3333	3.8382	0.000732387
XL-9_2-gene20235;vrk1.L	T3	up	29.8943	64	1.0982	0.00044905
XL-9_2-gene40509;prpf39.1.L	T3	up	20.8115	60	1.52758	7.30213e-05
XL-9_2-gene13416;mis18bp1a	T3	up	26.8788	105.333	1.97042	0.00011344
XL-9_2-gene14773;lrr1.L	T3	up	8.73393	22.6667	1.37587	0.0169077
XL-9_2-gene6405;styx.L	T3	up	26.5713	56.3333	1.08412	0.000863446
XL-9_2-gene2604;wdhd1.L	T3	up	44.6076	147.667	1.72698	4.29621e-05
XL-9_2-gene1887;traf3.L	T3	up	18.8167	43.6667	1.21452	0.00428624
XL-9_2-gene4498;esr2.L	T3	down	35.1065	11.6667	-1.58934	0.0184888
XL-9_2-gene16881;gphb5.L	T3	up	3.69254	12	1.70035	0.0276722
XL-9_2-gene31417;Xelaev18039786m	T3	up	74.6985	145.333	0.960214	0.000553374
XL-9_2-gene12859;dlgap5.L	T3	up	20.8271	46	1.14317	0.00750739
XL-9_2-gene3243;haus2.L	T3	up	24.238	54	1.15569	0.0005571
XL-9_2-gene48574;LOC108698981 [provisional:papln]	T3	down	875.578	442	-0.98619	0.00266367
XL-9_2-gene48082;arhgap11a.1.L	T3	up	49.3311	130.667	1.40532	0.00134169
XL-9_2-gene18872;bmf.L	T3	up	115.254	260.333	1.17554	0.000119312
XL-9_2-gene35951;bub1b.L	T3	up	60.4295	182.333	1.59325	0.000158626
XL-9_2-gene12573;disp2.L	T3	up	65.1737	133.667	1.03628	0.00138192
XL-9_2-gene7117;knstrn.L	T3	up	14.7857	29.6667	1.00464	0.0230756
XL-9_2-gene43827;LOC108698985 [provisional:knl1]	T3	up	3.70806	23.6667	2.67412	0.00280544
XL-9_2-gene2381;rad51.L	T3	up	20.1397	84.6667	2.07175	6.89415e-05
XL-9_2-gene16847;nusap1.L	T3	up	102.187	198.333	0.956714	0.000167085
XL-9_2-gene29102;Xelaev18040086m	T3	up	17.5041	38.3333	1.13091	0.0360488
XL-9_2-gene9012;mmp19-like.2.L	T3	down	883.537	448.667	-0.977646	0.0010704
XL-9_2-gene48971;tll2l.L	T3	down	32.4036	13	-1.31764	0.0270082
XL-9_2-gene50775;LOC108699002 [provisional:bche]	T3	down	28.0444	3	-3.22468	0.0482965
XL-9_2-gene50175;LOC108699333 [provisional:ctsl]	T3	down	183.367	82	-1.16104	0.0122199
XL-9_2-gene12577;MGC68723	T3	up	8.72358	80.6667	3.20898	0.00425569
XL-9_2-gene27811;Xelaev18040367m	T3	up	4.05174	14	1.78881	0.0144171
XL-9_2-gene9626;insrr.L	T3	down	58.3393	28.3333	-1.04197	0.0263776
XL-9_2-gene38843;nes.L	T3	up	42.5662	125	1.55415	0.000646093
XL-9_2-gene6854;iqgap3.L	T3	up	55.4657	162.333	1.54929	0.00170106
XL-9_2-gene11358;XB5820455.L [provisional:mr1]	T3	down	35.7421	18	-0.989627	0.0204232
XL-9_2-gene17018;LOC108699422 [provisional:mog]	T3	down	57.6106	27.3333	-1.07567	0.00134978
XL-9_2-gene30975;LOC100498477.L	T3	down	74.921	33.6667	-1.15405	0.0342946
XL-9_2-gene2230;nhlh1.L	T3	up	103.135	206	0.998106	0.000158626
XL-9_2-gene42795;LOC108699150 [provisional:fcrla]	T3	down	43.5122	17.6667	-1.30039	0.000956614
XL-9_2-gene40398;rxfp4.L	T3	down	91.7222	46	-0.995637	0.000299722
XL-9_2-gene11620;adamts4.L	T3	up	50.3777	205	2.02477	4.33668e-05
XL-9_2-gene10197;LOC108699606 [provisional:tlr2]	T3	down	73.1509	37.6667	-0.957586	0.00242031
XL-9_2-gene18222;aqp10.L	T3	down	776.77	264.333	-1.55513	0.00047226
XL-9_2-gene18672;mex3a.L	T3	up	13.7598	32	1.21761	0.0292214
XL-9_2-gene39667;LOC733334 [provisional:trim8]	T3	up	6.03105	48.6667	3.01245	0.0154997
XL-9_2-gene38630;cks1b.L	T3	up	52.8663	131	1.30915	0.000647931
XL-9_2-gene20453;atp6v1al.L	T3	down	714.938	341.667	-1.06523	0.00105654
XL-9_2-gene8560;LOC495139	T3	down	354.481	157	-1.17494	0.0048259
XL-9_2-gene16491;LOC108700456 [provisional:dnase1l3]	T3	down	95.0918	49	-0.956538	0.0129671
XL-9_2-gene8098;itpka.S	T3	down	28.6645	10.3333	-1.47196	0.00313164
XL-9_2-gene37640;lgals3.S	T3	down	74.921	22	-1.76787	0.0137966
XL-9_2-gene18440;dlgap5.S	T3	up	61.8818	215.667	1.80122	0.000123019
XL-9_2-gene49906;kif26a.S	T3	up	83.0111	168.667	1.0228	0.000939034
XL-9_2-gene50087;traf3.S	T3	up	19.1345	38.3333	1.00242	0.0090873
XL-9_2-gene38443;dio3.S	T3	up	33.8892	109	1.68543	5.32474e-05
XL-9_2-gene46940;cpsf2.S	T3	up	94.4117	201	1.09016	3.78517e-05
XL-9_2-gene44431;dio2.S	T3	up	10.765	23	1.09529	0.0347676
XL-9_2-gene33278;Xelaev18041353m	T3	up	33.2691	91.6667	1.46222	6.61036e-05
XL-9_2-gene8716;tmed8.S	T3	up	68.3134	138.333	1.01791	0.000130642
XL-9_2-gene38862;LOC108699846	T3	up	34.9461	104.333	1.578	0.00322799
XL-9_2-gene912;LOC108699860	T3	down	361.55	132.667	-1.44639	6.89415e-05
XL-9_2-gene15370;LOC108699866 [provisional:glipr2]	T3	up	14.1294	36.3333	1.3626	0.0196864
XL-9_2-gene37802;slc34a3.S	T3	down	329.873	66	-2.32137	0.000223619
XL-9_2-gene5865;bspry.S	T3	down	371.326	178.333	-1.05811	0.00299281
XL-9_2-gene23272;LOC105946180.S	T3	down	33.4295	8.33333	-2.00415	0.000204981
XL-9_2-gene5421;mamdc4.S	T3	down	1417.18	629	-1.17189	0.000919849
XL-9_2-gene11643;obp.S	T3	up	7.39542	19.3333	1.38639	0.0223577
XL-9_2-gene26975;noxa1.S	T3	up	5.71841	30	2.39128	0.0013723
XL-9_2-gene11753;nsmf.S	T3	up	41.3725	93.3333	1.17372	0.000966628
XL-9_2-gene3457;zbtb34.S	T3	up	118.895	273.333	1.20097	0.000119312
XL-9_2-gene5542;LOC108699896	T3	down	57.3134	19.3333	-1.56778	0.000857673
XL-9_2-gene46537;LOC108699897 [provisional:adamtsl2]	T3	up	27.2587	56	1.03871	0.00135382
XL-9_2-gene50388;card9.S	T3	down	58.3393	28.6667	-1.02509	0.00251923
XL-9_2-gene50065;brd3.S	T3	up	40.9926	89	1.11844	0.000874531
XL-9_2-gene25410;Xelaev18041571m	T3	up	4.03622	14	1.79435	0.010058
XL-9_2-gene18685;stom.S	T3	down	896.896	445.667	-1.00898	0.000231706
XL-9_2-gene33573;Xelaev18041815m	T3	up	9.07244	20.6667	1.18774	0.035114
XL-9_2-gene46871;LOC108700041 [provisional:pappa]	T3	up	156.446	334.333	1.09562	0.00016693
XL-9_2-gene8928;LOC108700050	T3	up	12.4213	30.3333	1.28809	0.00310332
XL-9_2-gene17012;ccnb3.S	T3	up	66.9387	155.333	1.21445	0.000440766
XL-9_2-gene48105;LOC108700053 [provisional:klf8]	T3	down	49.2772	15.3333	-1.68425	0.0107704
XL-9_2-gene8736;znf534.S	T3	down	146.764	73.3333	-1.00096	0.0183823
XL-9_2-gene50378;kif4a.S	T3	up	63.153	231.667	1.87513	0.000119312
XL-9_2-gene21062;Xelaev18042017m	T3	up	17.1345	33.3333	0.960059	0.0184858
XL-9_2-gene3448;uprt.S	T3	up	32.6593	67	1.03667	0.0105162
XL-9_2-gene24957;Xelaev18042060m	T3	up	16.8374	33.3333	0.985295	0.0198012
XL-9_2-gene20818;Xelaev18042128m	T3	up	71.564	158.667	1.14869	0.00135165
XL-9_2-gene32926;Xelaev18042129m	T3	up	77.8766	166.667	1.0977	0.00390506
XL-9_2-gene39861;LOC108700119 [provisional:gtsf1l]	T3	up	8.75463	21.3333	1.28499	0.049588
XL-9_2-gene9239;akap14.S	T3	up	43.6748	90.6667	1.05377	0.000109398
XL-9_2-gene46380;klhl4.S	T3	up	14.0776	37	1.39412	0.000609553
XL-9_2-gene43476;pof1b.S	T3	down	196.923	84.6667	-1.21776	0.000780088
XL-9_2-gene45668;tbx22.S	T3	up	8.06726	27.3333	1.76051	0.000755566
XL-9_2-gene8628;tmlhe.S	T3	down	38.8301	10.6667	-1.86406	0.000466364
XL-9_2-gene2225;spry3.S	T3	down	46.1737	23	-1.00544	0.00643776
XL-9_2-gene48;ppp1r13l.S	T3	down	130.839	53.6667	-1.28569	0.000761365
XL-9_2-gene12086;exo1.S	T3	up	13.7753	69.3333	2.33146	0.00102321
XL-9_2-gene386;cfb.S	T3	up	9.05692	75.6667	3.06257	0.000440326
XL-9_2-gene28667;Xelaev18042513m	T3	up	36.9616	73	0.981869	0.00589619
XL-9_2-gene4638;mgc69520.S	T3	up	11.0931	30	1.4353	0.0027948
XL-9_2-gene41113;suv39h1.S	T3	up	5.03622	27	2.42255	0.000355892
XL-9_2-gene2989;ebp.S	T3	down	359.825	180.667	-0.993963	0.0159104
XL-9_2-gene37691;knstrn.S	T3	up	8.40577	25	1.57248	0.0030952
XL-9_2-gene45789;LOC108700584 [provisional:knl1]	T3	up	15.4213	73	2.24297	0.000376748
XL-9_2-gene42808;rad51.S	T3	up	4.38508	19.6667	2.16508	0.00114162
XL-9_2-gene50197;nes.S	T3	up	35.9461	92.6667	1.36622	0.00190197
XL-9_2-gene11972;gpatch4.S	T3	up	12.4472	31	1.31645	0.0028972
XL-9_2-gene16916;LOC108700370 [provisional:mr1]	T3	down	76.2492	27.6667	-1.46257	0.00289827
XL-9_2-gene34679;adamts4.S	T3	up	39.3001	153.667	1.9672	6.61036e-05
XL-9_2-gene35027;LOC108700409 [provisional:mex3a]	T3	up	16.8167	37	1.13763	0.0154997
XL-9_2-gene7647;srms.S	T3	down	792.348	312.667	-1.34151	0.00151169
XL-9_2-gene12359;itln1.S	T3	down	453.709	182	-1.31783	0.000304323
XL-9_2-gene3445;znf385c.L	T3	up	47.445	92	0.955378	0.000573865
XL-9_2-gene6574;krt70.L	T3	down	264.348	71.6667	-1.88306	0.000442481
XL-9_2-gene10096;krt17.L	T3	up	2.34368	27.6667	3.5613	0.00337847
XL-9_2-gene10290;krt15.1.L	T3	down	85.6394	33.3333	-1.36131	0.00056741
XL-9_2-gene17886;krt12.4.L	T3	down	403.812	203	-0.992204	0.00216961
XL-9_2-gene47638;krt57.L	T3	down	96.4406	49.3333	-0.967078	0.0402426
XL-9_2-gene3206;top2a.L	T3	up	284.437	863.333	1.60181	0.00015189
XL-9_2-gene9532;cdc6.L	T3	up	35.9771	125.667	1.80445	0.000123019
XL-9_2-gene46378;ubp1.L	T3	down	83.6653	36.6667	-1.19016	0.00465405
XL-9_2-gene10364;LOC108700791	T3	up	96.4324	200.333	1.05481	0.000209515
XL-9_2-gene12211;gdf5.L	T3	up	7.74428	24	1.63183	0.00864431
XL-9_2-gene15288;nags.L	T3	up	122.394	372.333	1.60506	0.000230706
XL-9_2-gene44626;dbf4b.L	T3	up	16.1449	55.3333	1.77707	0.000809713
XL-9_2-gene17645;prr29.L	T3	down	127.126	54.3333	-1.22635	4.15411e-05
XL-9_2-gene36774;LOC108701992 [provisional:sucnr1]	T3	down	91.7998	28	-1.71306	0.000326065
XL-9_2-gene9243;nfatc2.L	T3	down	153.842	70.3333	-1.12917	0.00194616
XL-9_2-gene1710;cyp24a1.L	T3	up	4.3592	14	1.68329	0.0385751
XL-9_2-gene6077;aurka.L	T3	up	22.1501	98.3333	2.15037	4.4665e-05
XL-9_2-gene31718;Xelaev18043506m	T3	up	36.2898	143	1.97838	4.77166e-06
XL-9_2-gene48191;pmepa1.L	T3	up	16.442	43	1.38695	0.000467565
XL-9_2-gene46408;LOC108701781 [provisional:srms]	T3	down	30.3518	11	-1.46428	0.0191415
XL-9_2-gene16912;rhagl.L	T3	down	208.983	64	-1.70724	0.00154214
XL-9_2-gene31940;Xetrov90028227m.L	T3	up	8.72358	19.6667	1.17276	0.045223
XL-9_2-gene8259;LOC108700948 [provisional:znf704]	T3	down	1222.99	473.667	-1.36846	0.000368084
XL-9_2-gene5530;tpx2.L	T3	up	123.931	343.333	1.47007	2.13012e-05
XL-9_2-gene764;pycr1.L	T3	up	37.238	100.667	1.43474	0.000147761
XL-9_2-gene17244;gcgr.L	T3	down	117.699	59	-0.996319	0.00649122
XL-9_2-gene15152;psme3.L	T3	up	136.717	343.333	1.32842	0.00010315
XL-9_2-gene20029;LOC108702002 [provisional:aoc3]	T3	down	20.2432	7	-1.53201	0.00700906
XL-9_2-gene6724;brca1.L	T3	up	41.2484	136.333	1.72473	8.63346e-05
XL-9_2-gene6628;mmp9.2.L	T3	up	46.7421	234	2.32371	4.48543e-05
XL-9_2-gene18470;ube2c.L	T3	up	39.9823	112.667	1.49463	1.74257e-05
XL-9_2-gene31820;asip.L	T3	up	41.6231	125.667	1.59415	2.667e-05
XL-9_2-gene27897;LOC101730829.L	T3	down	40.5226	16.6667	-1.28176	0.00507917
XL-9_2-gene9330;e2f1.L	T3	up	31.238	96.3333	1.62473	0.00015189
XL-9_2-gene9303;tldc2.L	T3	down	199.724	102.667	-0.960038	0.00113004
XL-9_2-gene36166;chad.L	T3	down	429.915	213	-1.0132	0.000525235
XL-9_2-gene15883;eme1.L	T3	up	25.1811	49.6667	0.979937	0.0327287
XL-9_2-gene28909;LOC100495379.L	T3	down	38.1272	19.3333	-0.979729	0.0176391
XL-9_2-gene8921;otop2.L	T3	down	230.127	60.3333	-1.93141	0.000135522
XL-9_2-gene50484;LOC108701811	T3	down	146.129	66.3333	-1.13943	0.00260671
XL-9_2-gene40727;galr2.L	T3	up	25.5972	49.6667	0.956291	0.0076495
XL-9_2-gene28791;Xelaev18044131m	T3	up	23.1501	76	1.71498	0.00171907
XL-9_2-gene28850;Xelaev18044133m	T3	up	29.9305	77	1.36324	0.00202752
XL-9_2-gene24438;Xetrov90025639m.L	T3	down	144.087	49	-1.55609	0.00038399
XL-9_2-gene32815;Xelaev18044161m	T3	up	28.238	56.6667	1.00486	0.00938563
XL-9_2-gene43114;LOC108701186 [provisional:trim25]	T3	down	14.8478	5	-1.57025	0.0438992
XL-9_2-gene1991;kpna2.L	T3	up	302.913	649.667	1.1008	3.12884e-05
XL-9_2-gene988;LOC108701214 [provisional:samd9l]	T3	down	83.3319	12.6667	-2.71783	0.000681124
XL-9_2-gene13456;atad5.L	T3	up	69.5381	201.333	1.53371	0.000349017
XL-9_2-gene20188;LOC108701229 [provisional:gpr39]	T3	down	231.143	114	-1.01975	0.00137748
XL-9_2-gene21703;Xelaev18044349m	T3	up	5.05174	14	1.47057	0.0345766
XL-9_2-gene39963;slc15a2.L	T3	down	1394	678.667	-1.03846	0.0011275
XL-9_2-gene20251;LOC108702015	T3	up	19.1811	80.3333	2.06631	0.020051
XL-9_2-gene26202;Xelaev18044419m	T3	up	154.986	310.333	1.00168	0.000103117
XL-9_2-gene200;krt18.3.L	T3	down	628.515	318.333	-0.981409	0.000119312
XL-9_2-gene27473;Xelaev18044435m	T3	down	10.4472	3	-1.80008	0.0488587
XL-9_2-gene35561;lct.2.L	T3	down	1739.65	470.333	-1.88704	0.00179884
XL-9_2-gene10970;XB984297.L [provisional:cyp27a1]	T3	down	921.164	308.667	-1.57741	0.000756193
XL-9_2-gene18062;lct.1.L	T3	down	2241.9	967	-1.21314	0.000475829
XL-9_2-gene13401;mcm6.2.L	T3	up	133.821	307.667	1.20107	0.000119312
XL-9_2-gene5605;spopl.L	T3	up	59.8456	116.333	0.958948	0.000331666
XL-9_2-gene15076;acvr1c.L	T3	down	38.122	19	-1.00462	0.0169869
XL-9_2-gene37302;fap.L	T3	up	19.7908	90.6667	2.19574	0.000462758
XL-9_2-gene9982;abcb11.L	T3	down	126.516	54.3333	-1.21941	0.0016053
XL-9_2-gene1475;cdca7.L	T3	up	42.6593	205	2.26469	6.70588e-05
XL-9_2-gene41294;fn1.L	T3	down	108.35	32.3333	-1.74461	0.000145182
XL-9_2-gene10521;bard1.L	T3	up	25.1966	66.6667	1.40374	0.00115791
XL-9_2-gene9046;spats2l.L	T3	up	28.5041	215.667	2.91956	7.38889e-05
XL-9_2-gene12088;cpo.1.L	T3	down	166.971	55	-1.6021	0.00198891
XL-9_2-gene8805;cpo.2.L	T3	down	277.56	50.6667	-2.45369	0.00387075
XL-9_2-gene38127;LOC108701868 [provisional:cpo]	T3	down	634.596	213	-1.57498	0.000812137
XL-9_2-gene18278;sgo2.L	T3	up	7.03622	36.3333	2.36842	0.000452034
XL-9_2-gene15757;hba1.L	T3	down	8.76498	1.66667	-2.39478	0.0320161
XL-9_2-gene15854;socs1.L	T3	up	40.3518	86.3333	1.09728	0.00185821
XL-9_2-gene50820;MGC68639	T3	down	16.1863	5.33333	-1.60166	0.0206507
XL-9_2-gene50921;clec19a.L	T3	down	186.486	91	-1.03513	0.00140151
XL-9_2-gene19797;knop1.L	T3	up	47.7007	117.667	1.30262	1.10295e-05
XL-9_2-gene5183;iqce.L	T3	up	33.6334	65.6667	0.965265	0.0011275
XL-9_2-gene3532;tmem184a.L	T3	down	313.007	157.667	-0.989317	0.000648471
XL-9_2-gene5408;zfand2a.L	T3	up	18.1138	36.6667	1.01738	0.0107618
XL-9_2-gene2667;otoa.L	T3	down	135.506	66	-1.03782	0.000334443
XL-9_2-gene40000;LOC108701898 [provisional:umod]	T3	down	409.349	113.667	-1.84852	0.000544013
XL-9_2-gene47253;wfikkn1.L	T3	up	15.796	35.3333	1.16147	0.00455324
XL-9_2-gene19121;LOC108701629 [provisional:trim25]	T3	down	68.5101	28.6667	-1.25694	0.00459895
XL-9_2-gene38358;plk1.L	T3	up	104.88	286.667	1.45064	0.00022774
XL-9_2-gene9161;aqp8.L	T3	down	230.112	115.667	-0.992362	0.0242861
XL-9_2-gene3024;slc5a11.L	T3	down	518.584	173	-1.5838	0.000132095
XL-9_2-gene36643;LOC108701662 [provisional:sstr2]	T3	up	88.2026	192	1.12221	0.000157738
XL-9_2-gene3668;rnf151.L	T3	down	25.6645	12.3333	-1.05721	0.0364264
XL-9_2-gene49327;thdl20.L	T3	down	1117.82	340.667	-1.71425	0.0287306
XL-9_2-gene40009;chtf18.L	T3	up	55.7783	207.667	1.89649	2.8673e-05
XL-9_2-gene35168;XB5835757.L [provisional]	T3	up	14.4213	56.3333	1.96579	0.000805254
XL-9_2-gene45388;LOC108701676 [provisional:noxo1]	T3	down	72.8486	34.6667	-1.07135	0.00939622
XL-9_2-gene7397;LOC108701919 [provisional:itgam]	T3	down	19.8995	6.66667	-1.57769	0.00848017
XL-9_2-gene25219;LOC100495179.L	T3	down	67.4635	23.6667	-1.51125	0.000100696
XL-9_2-gene12567;sox12.S	T3	up	19.8478	62.3333	1.65103	0.0012194
XL-9_2-gene7302;krt17.S	T3	up	13.0828	71.6667	2.45363	0.00397415
XL-9_2-gene15918;krt12.6.S	T3	up	4.67702	59.6667	3.67327	9.80892e-06
XL-9_2-gene8757;cdc6.S	T3	up	11.7184	55.6667	2.24804	5.41503e-05
XL-9_2-gene20126;LOC108702359	T3	down	21.2587	8.33333	-1.35109	0.01839
XL-9_2-gene39473;LOC108702500 [provisional:plxdc1]	T3	up	28.5972	55.6667	0.960939	0.0034773
XL-9_2-gene45550;LOC108702543	T3	down	1090.31	564.333	-0.950125	0.000497606
XL-9_2-gene14498;nags.S	T3	up	6.04657	53.3333	3.14085	0.00700906
XL-9_2-gene39788;LOC108702550 [provisional:myo1d]	T3	down	92.9314	44.3333	-1.06777	0.00493241
XL-9_2-gene44943;ahsgl.S	T3	up	34.2949	106	1.628	0.00270773
XL-9_2-gene7723;aurka.S	T3	up	36.9771	131.667	1.83219	2.8673e-05
XL-9_2-gene13293;pmepa1.S	T3	up	18.8064	54	1.52174	7.25495e-05
XL-9_2-gene42350;LOC108702638	T3	up	21.1759	41.3333	0.964881	0.00935443
XL-9_2-gene36019;LOC108702642 [provisional:trim25]	T3	down	65.1405	15	-2.11859	0.000765601
XL-9_2-gene6875;LOC108702196 [provisional:srms]	T3	down	40.887	7.33333	-2.4791	0.000990267
XL-9_2-gene9068;rhagl.S	T3	down	254.771	70.3333	-1.85692	0.000476085
XL-9_2-gene7262;LOC108702670 [provisional:znf704]	T3	down	1033.3	437.333	-1.24046	0.000354108
XL-9_2-gene3751;tnfrsf6b.S	T3	up	22.9202	113.667	2.31012	0.000545549
XL-9_2-gene14894;LOC108702679 [provisional:srxn1]	T3	up	11.7702	28	1.25029	0.00576014
XL-9_2-gene7185;birc5l.S	T3	up	19.1863	94.6667	2.30278	1.10295e-05
XL-9_2-gene36153;tpx2.S	T3	up	109.608	252.333	1.20297	0.000172621
XL-9_2-gene22415;Xelaev18046385m	T3	up	12.7857	27.6667	1.11362	0.018683
XL-9_2-gene7738;XB5729910.S [provisional]	T3	up	7.07244	18	1.34772	0.0215202
XL-9_2-gene22008;Xelaev18046406m	T3	up	14.4679	34.6667	1.2607	0.00280544
XL-9_2-gene6463;sstr2.S	T3	up	43.3208	88	1.02244	0.000610571
XL-9_2-gene14822;ptrh1.S	T3	up	35.68	82.6667	1.21219	4.57507e-05
XL-9_2-gene9471;abo2.S	T3	down	37.0961	16.3333	-1.18345	0.00501453
XL-9_2-gene942;notum.S	T3	up	15.1242	32	1.08121	0.0120153
XL-9_2-gene41416;enpp7.S	T3	down	370.928	67.6667	-2.45462	0.000697921
XL-9_2-gene5977;ramp2.S	T3	up	22.5455	48.3333	1.10018	0.00167189
XL-9_2-gene6131;psme3.S	T3	up	75.5071	283.333	1.90782	2.26617e-06
XL-9_2-gene14245;LOC108702728 [provisional:metrnl]	T3	up	19.8478	46.6667	1.23342	0.00074309
XL-9_2-gene44154;mmp9.2.S	T3	up	5.71323	34.6667	2.60117	0.00434706
XL-9_2-gene24605;bpifb2.S	T3	down	198.057	43	-2.20351	0.000152684
XL-9_2-gene30361;bpifb6.S	T3	down	19.2018	6.33333	-1.6002	0.0100009
XL-9_2-gene27569;Xelaev18046558m	T3	up	65.6571	142.333	1.11625	0.000130642
XL-9_2-gene18760;LOC108702744 [provisional:wfdc3]	T3	up	1.68736	12.3333	2.86972	0.00150694
XL-9_2-gene12949;tgif2.S	T3	up	35.9771	83.6667	1.21757	0.000714332
XL-9_2-gene39136;mybl2.S	T3	up	91.156	199.667	1.13118	8.13167e-05
XL-9_2-gene46845;e2f1.S	T3	up	37.2898	119.667	1.68217	0.000104918
XL-9_2-gene9187;chad.S	T3	down	192.475	70.6667	-1.44557	0.000374087
XL-9_2-gene35326;otop2.S	T3	down	92.1538	10	-3.20404	0.0002572
XL-9_2-gene42570;LOC108702216 [provisional:otop3]	T3	down	30.3881	6.66667	-2.18847	0.000240387
XL-9_2-gene26854;myo15b.S	T3	down	517.478	176.333	-1.55319	0.0010154
XL-9_2-gene11053;LOC108702223	T3	up	49.4553	115.333	1.22161	0.00189581
XL-9_2-gene8305;tekt3.S	T3	down	203.437	94.6667	-1.10365	0.00203907
XL-9_2-gene7011;XB17329841.S [provisional]	T3	down	81.4975	4.33333	-4.23321	0.00401028
XL-9_2-gene21448;Xelaev18046807m	T3	down	88.8878	7.33333	-3.59944	0.00336346
XL-9_2-gene6226;rnf222.S	T3	down	53.9853	24	-1.16953	0.00105156
XL-9_2-gene1600;kpna2.S	T3	up	222.085	513	1.20785	0.000153181
XL-9_2-gene10241;LOC108702863	T3	down	53.9542	19.3333	-1.48065	0.00110832
XL-9_2-gene19683;atad5.S	T3	up	47.711	140.333	1.55646	0.000240717
XL-9_2-gene11600;tmem37.S	T3	down	625.242	285.333	-1.13177	0.00138733
XL-9_2-gene15786;gli2.S	T3	up	61.5536	122.333	0.990902	0.000234933
XL-9_2-gene50308;mylk.S	T3	down	325.568	122.667	-1.40822	0.000998018
XL-9_2-gene9579;igfbp5.S	T3	up	123.515	428	1.79292	6.20745e-06
XL-9_2-gene7368;krt18.3.S	T3	down	525.527	271	-0.955472	0.000466108
XL-9_2-gene16897;acmsd.S	T3	down	277.756	38	-2.86975	0.00915245
XL-9_2-gene25140;Xelaev18047006m	T3	up	8.74428	23	1.39522	0.00746852
XL-9_2-gene4358;LOC108702929 [provisional:tuba1a]	T3	down	105.216	41.6667	-1.33639	0.000143387
XL-9_2-gene13455;slc23a3.S	T3	down	198.274	32	-2.63135	0.000208719
XL-9_2-gene15770;vil1.S	T3	down	1244.14	634	-0.972593	0.00211208
XL-9_2-gene18353;mcm6.2.S	T3	up	53.6852	233.667	2.12186	0.000365409
XL-9_2-gene11661;rif1.S	T3	up	132.743	271.333	1.03143	0.000236181
XL-9_2-gene11021;cd302.S	T3	up	30.884	78.6667	1.34889	0.000138302
XL-9_2-gene32963;Xelaev18047127m	T3	up	30.5713	70.3333	1.20203	0.000104918
XL-9_2-gene36559;scn1a.S	T3	up	40.9978	79.3333	0.95238	0.0264132
XL-9_2-gene2235;abcb11.2.S	T3	down	437.164	149.667	-1.54642	0.00452831
XL-9_2-gene16768;ssb.S	T3	up	34.9254	81	1.21365	0.00101965
XL-9_2-gene8238;cdca7.S	T3	up	74.887	219.667	1.55253	0.000219286
XL-9_2-gene14997;ppp1r1c.S	T3	up	6.72358	18	1.42069	0.0242315
XL-9_2-gene2437;wdr12.S	T3	up	23.5506	48.3333	1.03725	0.00317458
XL-9_2-gene32856;Xelaev18047370m	T3	up	21.8271	42.3333	0.955676	0.0143721
XL-9_2-gene3324;sgo2.S	T3	up	17.1759	35.3333	1.04064	0.0295015
XL-9_2-gene45227;zc3h15.S	T3	up	35.2898	68.3333	0.95334	0.00140278
XL-9_2-gene44383;LOC108703091 [provisional:cygb]	T3	up	22.5403	61.6667	1.45198	0.000302272
XL-9_2-gene8126;LOC108702297 [provisional:gsg1l]	T3	up	9.39542	19.6667	1.06572	0.0487097
XL-9_2-gene47066;clec19a.S	T3	down	126.777	63.3333	-1.00126	0.000694015
XL-9_2-gene12784;nudt1.S	T3	up	16.119	46	1.51287	0.00083073
XL-9_2-gene47901;c7orf50.S	T3	up	11.7753	37.3333	1.6647	0.000380035
XL-9_2-gene11533;tmem130.S	T3	down	44.5329	18.3333	-1.2804	0.0131491
XL-9_2-gene43308;cdr2.S	T3	up	22.1501	43.3333	0.968167	0.00737564
XL-9_2-gene17051;crym.S	T3	up	44.9668	197	2.13126	0.000168121
XL-9_2-gene47132;ccnf.S	T3	up	31.9719	69.3333	1.11674	0.003111
XL-9_2-gene8349;plk1.S	T3	up	86.4066	270	1.64375	8.63346e-05
XL-9_2-gene2556;nme4.S	T3	up	30.238	65.3333	1.11146	0.00209222
XL-9_2-gene35816;LOC108703203 [provisional:aqp8]	T3	down	260.353	47.3333	-2.45954	0.00128851
XL-9_2-gene2039;grap.S	T3	down	30.3415	15	-1.01633	0.0317279
XL-9_2-gene26181;slc5a10.S	T3	down	55.3497	19.6667	-1.49282	0.000754439
XL-9_2-gene7594;LOC108703220 [provisional:sstr2]	T3	up	70.3238	194.667	1.46892	6.95906e-05
XL-9_2-gene44900;LOC108703226 [provisional:hs3st6]	T3	up	51.799	111.667	1.1082	7.38889e-05
XL-9_2-gene36112;thdl20.S	T3	down	1609.64	585.333	-1.45941	0.0069606
XL-9_2-gene49910;LOC108703230	T3	up	17.4316	74.3333	2.0923	3.78322e-05
XL-9_2-gene43270;noxo1.1.S	T3	up	3.03105	46	3.92375	0.000809713
XL-9_2-gene21421;LOC100488701.S	T3	down	222.393	72.3333	-1.62038	0.00190632
XL-9_2-gene50517;LOC108703246	T3	up	4.03622	12.3333	1.61149	0.0406053
XL-9_2-gene16177;LOC108703258 [provisional:ca4]	T3	down	68.8693	33.6667	-1.03254	0.0138639
XL-9_2-gene25264;Xelaev18047861m	T3	down	89.7274	16.6667	-2.42858	0.00172581
XL-9_2-gene23905;Xelaev18047948m	T3	up	3.37473	11.6667	1.78955	0.0255598
XL-9_2-gene41792;LOC108703282 [provisional:prss33]	T3	down	89.6912	44	-1.02746	0.00370042
XL-9_2-gene49067;prss8l.4.S [provisional]	T3	down	63.0991	23	-1.45599	0.00160485
