# Supplementary material for: Overlapping action of T3 and T4 during Xenopus laevis development
Source: Front Endocrinol (Lausanne). 2024 Mar 11;15:1360188. doi: 10.3389/fendo.2024.1360188 (PMC10961411; doi:10.3389/fendo.2024.1360188)
Supplement: Supplementary Table 3 — Differential expressed genes with T4 treatment (pval ≤ 0.05). [file Table_3.xlsx]

## Sheet: Table_S2_v2
id	condition	regulation	baseMeanA	baseMeanB	log2FoldChange	padj
XL-9_2-gene592;tmem200c.S	T4	up	28.8478	59.9097	1.05433	0.00465453
XL-9_2-gene39637;tmem82.L	T4	down	60.0888	25.4339	-1.24034	0.000609743
XL-9_2-gene13339;XB5907626.L [provisional:fabp1]	T4	down	70.2233	15.7253	-2.15886	0.000401449
XL-9_2-gene47080;smarca5.L	T4	up	56.6386	177.683	1.64945	2.93077e-05
XL-9_2-gene41565;LOC108705471 [provisional:amigo2]	T4	up	25.5455	49.8804	0.965404	0.00448442
XL-9_2-gene30748;Xelaev18000188m	T4	down	33.357	17.0712	-0.966423	0.0228685
XL-9_2-gene32025;Xelaev18000192m	T4	up	14.8115	35.459	1.25943	0.00519184
XL-9_2-gene3495;usp6nl2.L	T4	up	44.0237	107.824	1.29232	0.000197768
XL-9_2-gene48050;LOC779604.L	T4	up	8.74428	21.4046	1.29151	0.0163352
XL-9_2-gene31018;Xelaev18000330m	T4	up	16.1501	32.7672	1.02072	0.0136552
XL-9_2-gene43377;prkcd.S	T4	down	94.1228	37.1257	-1.34213	0.000328772
XL-9_2-gene11424;arhgap40.L	T4	down	239.378	117.878	-1.02199	9.64798e-05
XL-9_2-gene33592;Xelaev18000402m	T4	down	35.4036	17.4171	-1.02339	0.0166664
XL-9_2-gene49055;rad51.L	T4	up	9.4006	31.0922	1.72573	0.0032218
XL-9_2-gene24366;Xetrov90022720m.1	T4	down	13.8167	5.01257	-1.46279	0.0437505
XL-9_2-gene38931;alas2.L	T4	down	220.776	111.102	-0.99069	3.90858e-05
XL-9_2-gene36763;LOC108703351 [provisional:sftpa1]	T4	up	11.4109	27.4507	1.26642	0.0241877
XL-9_2-gene12077;ccser2.S	T4	up	5.71323	17.7547	1.63582	0.00957052
XL-9_2-gene29382;LOC101734409.S	T4	down	84.2854	35.7714	-1.23647	0.00329997
XL-9_2-gene48540;tspan16.S	T4	down	210.889	75.9935	-1.47254	3.46563e-05
XL-9_2-gene45247;LOC108703481 [provisional:elavl3]	T4	up	123.869	315.224	1.34756	1.42762e-05
XL-9_2-gene24675;Xelaev18000767m	T4	up	34.8995	174.257	2.31994	3.35006e-05
XL-9_2-gene50082;nfix.S	T4	up	33.2173	72.8846	1.13368	0.00172715
XL-9_2-gene20406;dand5.S	T4	up	5.03622	20.7337	2.04157	0.00506495
XL-9_2-gene47213;thibz.S	T4	up	43.0621	873.319	4.34202	0.000346679
XL-9_2-gene7374;misp3.S	T4	down	159.217	60.5722	-1.39426	0.000185766
XL-9_2-gene3958;XB22041735.S [provisional:rnf220]	T4	up	18.4886	38.4716	1.05716	0.00925112
XL-9_2-gene47906;LOC108703511	T4	down	87.0038	40.8804	-1.08967	0.0041002
XL-9_2-gene46136;LOC108703512	T4	down	26.6438	13.7421	-0.955198	0.0475682
XL-9_2-gene13543;XB5761890.S [provisional:nat16]	T4	down	86.6808	35.1718	-1.30129	0.000599259
XL-9_2-gene45172;LOC108703455 [provisional:tm4sf5]	T4	down	73.567	21.7798	-1.75607	0.00501161
XL-9_2-gene35527;LOC108703456 [provisional:tm4sf5]	T4	down	119.767	59.6308	-1.00609	0.0100227
XL-9_2-gene20446;mcm7.S	T4	up	158.095	373.02	1.23846	0.000650406
XL-9_2-gene3757;aurkb.S	T4	up	51.4553	132.528	1.3649	0.00202754
XL-9_2-gene31450;Xelaev18000951m	T4	down	73.479	37.8468	-0.957159	0.00117124
XL-9_2-gene36267;LOC108703553 [provisional:nxpe3]	T4	down	168.284	76.0019	-1.14679	0.00056412
XL-9_2-gene21755;Xetrov90028158m.S	T4	down	44.5278	22.1257	-1.00898	0.0141475
XL-9_2-gene46992;LOC108703443 [provisional:sat2]	T4	down	32.7369	12.7253	-1.36322	0.00299129
XL-9_2-gene40366;acap1.S	T4	down	253.725	113.807	-1.15668	9.2908e-05
XL-9_2-gene47967;shbg.S	T4	down	484.426	226.264	-1.09827	0.000736645
XL-9_2-gene46867;pou3f1.L	T4	up	32.2432	66.2472	1.03887	0.00046121
XL-9_2-gene35585;igfbpl1.S	T4	up	31.5248	86.635	1.45846	0.000101621
XL-9_2-gene16298;tmem221.S	T4	up	37.5972	137.069	1.8662	0.000704166
XL-9_2-gene25978;Xelaev18001174m	T4	up	53.0909	115.432	1.1205	0.0013785
XL-9_2-gene13532;kcnn1.S	T4	up	41.711	90.0019	1.10953	0.000139348
XL-9_2-gene40087;LOC108703726 [provisional:pax5]	T4	up	6.72876	23.4297	1.79993	0.00126241
XL-9_2-gene44763;LOC108703692 [provisional:frmpd1]	T4	up	4.36438	13.067	1.58208	0.0318665
XL-9_2-gene12518;slc25a51.S	T4	up	54.0909	140.916	1.38137	0.000136993
XL-9_2-gene26790;Xelaev18001257m	T4	down	22.2587	9.70857	-1.19704	0.0302471
XL-9_2-gene31706;Xelaev18001260m	T4	down	32.6955	14.7295	-1.15038	0.010318
XL-9_2-gene13098;adprh	T4	down	167.597	54.2556	-1.62715	3.46563e-05
XL-9_2-gene32694;Xelaev18001303m	T4	down	31.0237	14.7463	-1.07302	0.0147162
XL-9_2-gene8919;pdcd1l2l.L	T4	down	35.0703	9.37104	-1.90397	0.00195691
XL-9_2-gene29752;LOC100496873.L	T4	down	40.8197	11.3794	-1.84284	5.53291e-05
XL-9_2-gene42203;LOC108703913	T4	down	25.6024	11.7086	-1.12871	0.0216886
XL-9_2-gene34962;LOC108703920	T4	up	5.05692	13.7169	1.43963	0.0342466
XL-9_2-gene36743;LOC108703921 [provisional:slc43a2]	T4	down	72.2595	14.7295	-2.29448	4.09714e-05
XL-9_2-gene6790;kif22.L	T4	up	49.0496	147.545	1.58884	0.00043184
XL-9_2-gene17248;LOC108703934 [provisional:mid1]	T4	down	144.369	74.3268	-0.957806	0.00163454
XL-9_2-gene28711;Xelaev18001389m	T4	up	10.7391	24.4213	1.18527	0.0159853
XL-9_2-gene43545;LOC108703743	T4	up	16.1138	35.1508	1.12526	0.00486881
XL-9_2-gene25902;Xelaev18001404m	T4	up	11.7495	34.4674	1.55264	0.0003917
XL-9_2-gene17423;LOC108703748 [provisional:xiap]	T4	down	27.9875	9.39619	-1.57463	0.00665807
XL-9_2-gene37643;LOC108703952	T4	down	259.872	133.161	-0.964627	0.00011037
XL-9_2-gene5365;znf668.L	T4	down	392.809	196.859	-0.996665	0.000129347
XL-9_2-gene4528;hsd3b7.L	T4	down	110.529	49.5512	-1.15743	0.00346877
XL-9_2-gene24651;Xelaev18001554m	T4	up	4.70806	25.0712	2.41283	0.00119605
XL-9_2-gene3390;LOC108703962 [provisional:rnf112]	T4	down	67.4945	29.48	-1.19503	0.00834612
XL-9_2-gene41602;LOC108703887 [provisional:prss33]	T4	down	17.53	5.696	-1.6218	0.0103993
XL-9_2-gene40540;gys2.L	T4	down	344.635	172.767	-0.996244	3.46563e-05
XL-9_2-gene48646;LOC108705867 [provisional:cenpe]	T4	up	7.73911	33.7714	2.12556	0.00538962
XL-9_2-gene33960;Xelaev18001846m	T4	up	3.02587	12.392	2.03399	0.0111428
XL-9_2-gene17646;cfap92.L	T4	down	301.118	146.287	-1.04153	6.23373e-06
XL-9_2-gene8691;LOC108704049 [provisional:gp9]	T4	down	163.483	75.96	-1.10583	3.92394e-05
XL-9_2-gene30478;Xelaev18001859m	T4	up	6.36955	24.4088	1.93813	0.00749184
XL-9_2-gene30296;Xelaev18001860m	T4	up	4.36438	18.3794	2.07424	0.00443938
XL-9_2-gene50615;LOC108704053 [provisional:timp4]	T4	up	13.765	30.0838	1.12798	0.0126545
XL-9_2-gene41481;LOC108704054 [provisional:pparg]	T4	down	107.96	49.1802	-1.13435	0.000191059
XL-9_2-gene19247;cyba.S	T4	down	91.0245	43.5303	-1.06424	8.33642e-05
XL-9_2-gene46235;ca7.S	T4	down	50.2927	16.7253	-1.58832	0.00894469
XL-9_2-gene40184;mapk10.S	T4	up	3.3592	12.7337	1.92246	0.0127585
XL-9_2-gene46264;slc16a3.S	T4	down	130.203	57.5889	-1.1769	0.00101093
XL-9_2-gene33521;Xelaev18002108m	T4	down	78.9314	40.155	-0.975017	0.00108782
XL-9_2-gene29878;cd109.L	T4	up	7.72358	17.7253	1.19847	0.0433857
XL-9_2-gene36096;ttk.L	T4	up	21.8219	54.1927	1.31232	0.000115368
XL-9_2-gene39669;LOC108704211 [provisional:4930562c15rik]	T4	down	498.811	257.211	-0.95554	0.000160956
XL-9_2-gene502;LOC108704228 [provisional:trim25]	T4	down	10.796	2.67505	-2.01286	0.0394202
XL-9_2-gene10307;kif22.S	T4	up	42.6024	131.136	1.62206	8.64364e-05
XL-9_2-gene46790;LOC108704261	T4	up	14.4834	29.784	1.04014	0.0150517
XL-9_2-gene31559;LOC100486596-like.2.1.S	T4	up	3.36955	12.0335	1.83643	0.0228583
XL-9_2-gene10328;psmc3ip.L	T4	up	16.4472	32.7882	0.995337	0.0173523
XL-9_2-gene9136;sstr2.L	T4	up	19.5144	37.8343	0.955152	0.0147739
XL-9_2-gene45031;LOC108704368 [provisional:akr1c6]	T4	down	193.512	93.3604	-1.05154	5.28546e-06
XL-9_2-gene10305;atp6v0a4.L	T4	down	501.927	190.656	-1.39651	0.000269703
XL-9_2-gene7398;tmem213.L	T4	down	114.392	41.155	-1.47484	2.12043e-05
XL-9_2-gene16750;tuba8.L	T4	down	129.808	61.2724	-1.08307	8.36133e-06
XL-9_2-gene45976;efcc1.S	T4	up	72.2669	148.515	1.03921	0.00248249
XL-9_2-gene41577;alas2.L	T4	down	14.8115	5.35847	-1.46683	0.0298762
XL-9_2-gene17558;rab3c.S	T4	up	83.6261	164.287	0.974192	0.000908673
XL-9_2-gene49539;depdc1b.S	T4	up	8.05174	24.7672	1.62106	0.00515266
XL-9_2-gene44300;nusap1.S	T4	up	23.1759	64.8594	1.48469	0.000239541
XL-9_2-gene39272;LOC108704451 [provisional:smim13]	T4	up	9.4006	26.7882	1.51077	0.00367309
XL-9_2-gene10828;tmem170b.S	T4	up	48.0858	108.689	1.17653	0.000285103
XL-9_2-gene29352;Xetrov90016115m.S	T4	up	41.7266	100.419	1.26699	1.05077e-05
XL-9_2-gene29714;odf2.L	T4	up	53.7783	108.318	1.01018	0.000185445
XL-9_2-gene47270;odf2.L	T4	up	19.8478	43.459	1.13068	0.0012756
XL-9_2-gene37801;LOC108704481 [provisional:phyhd1]	T4	down	33.0496	11.0377	-1.58219	0.000485175
XL-9_2-gene23664;Xelaev18002879m	T4	up	134.477	263.626	0.971136	0.000107707
XL-9_2-gene32247;Xelaev18002981m	T4	up	5.70289	14.371	1.3334	0.0462381
XL-9_2-gene49769;MGC98825	T4	up	34.3208	68.2682	0.99213	0.0020648
XL-9_2-gene5941;bpi.L	T4	down	33.0703	13.0419	-1.34238	0.00649685
XL-9_2-gene10094;mybl2.L	T4	up	26.1656	74.2263	1.50426	0.000768158
XL-9_2-gene1155;LOC108704617	T4	down	445.539	195.851	-1.1858	0.000125099
XL-9_2-gene15283;LOC100653495	T4	up	117.774	274.555	1.22107	7.91193e-05
XL-9_2-gene75;rhbdl2.S	T4	down	12.4834	3.35009	-1.89774	0.0148425
XL-9_2-gene25064;aqp10.1	T4	down	41.1272	19.7882	-1.05545	0.0450544
XL-9_2-gene18038;igfals.L	T4	down	34.7628	16.4213	-1.08197	0.0233781
XL-9_2-gene33585;Xelaev18003482m	T4	up	1.34368	9.71695	2.85431	0.00673828
XL-9_2-gene42110;LOC108704803 [provisional:ecm2]	T4	down	23.9202	11.3836	-1.07127	0.0411523
XL-9_2-gene38844;pou3f1.L	T4	up	27.5765	55.5596	1.0106	0.00172227
XL-9_2-gene13358;adamts6.S	T4	up	20.1345	44.2179	1.13496	0.0056041
XL-9_2-gene2994;LOC108704853	T4	down	282.818	144.687	-0.966935	1.66985e-05
XL-9_2-gene48269;LOC108704856 [provisional:trim39]	T4	down	118.813	36.1927	-1.71492	0.000774649
XL-9_2-gene14488;LOC108704861 [provisional:pi16]	T4	up	10.0776	27.4046	1.44326	0.00316708
XL-9_2-gene37228;arid4b.S	T4	up	21.1656	63.635	1.5881	0.000100701
XL-9_2-gene1611;hepacam.S	T4	up	15.4523	33.1006	1.09903	0.00954804
XL-9_2-gene6765;ccdc15.S	T4	up	21.1552	41.155	0.960055	0.0104134
XL-9_2-gene17608;LOC108704991 [provisional:trim25]	T4	down	26.6334	13.0796	-1.02592	0.0369641
XL-9_2-gene25304;Xelaev18004040m	T4	up	22.473	56.8887	1.33995	0.0019161
XL-9_2-gene40836;LOC108705071 [provisional:sh2d5]	T4	down	144.384	56.9223	-1.34285	0.000224915
XL-9_2-gene36498;LOC108705089 [provisional:arid3a]	T4	down	81.8744	40.8762	-1.00215	0.000731604
XL-9_2-gene50806;myo10.2.L	T4	up	14.7702	30.4758	1.04498	0.0136551
XL-9_2-gene47947;LOC398451	T4	up	23.4679	116.327	2.30943	0.00072178
XL-9_2-gene4371;abhd6.L	T4	down	516.434	220.473	-1.22798	0.000644307
XL-9_2-gene39483;LOC108706358	T4	down	95.7222	38.8929	-1.29935	0.00335482
XL-9_2-gene31901;Xelaev18004301m	T4	down	11.8115	3.68762	-1.67944	0.0422029
XL-9_2-gene37142;trim7.L	T4	down	11.8115	3.68762	-1.67944	0.0422029
XL-9_2-gene47359;LOC779604.L	T4	up	13.1138	37.8217	1.52813	0.00126241
XL-9_2-gene35298;LOC108705161 [provisional:adgre3]	T4	down	17.8685	7.0419	-1.34338	0.0386189
XL-9_2-gene12587;clec4e.S	T4	up	16.8064	34.1173	1.0215	0.010869
XL-9_2-gene47466;lhx5.S	T4	up	11.7805	25.7672	1.12914	0.0182309
XL-9_2-gene19664;hyou1.S	T4	up	60.4139	185.146	1.61571	5.28546e-06
XL-9_2-gene14706;LOC108705240 [provisional:tctex1d2]	T4	down	41.1789	19.1048	-1.10797	0.00797459
XL-9_2-gene40216;LOC108705238 [provisional:klf1]	T4	down	56.7089	19.7547	-1.52138	0.00056412
XL-9_2-gene10786;elavl3.L	T4	up	41.0185	85.3729	1.0575	0.0118546
XL-9_2-gene25909;Xelaev18004450m	T4	up	2.69254	10.371	1.94552	0.0240102
XL-9_2-gene15035;hells.S	T4	up	28.8943	75.9306	1.3939	0.000192503
XL-9_2-gene39856;LOC108705772 [provisional:cetn2]	T4	up	36.0496	97.0354	1.42853	0.0160425
XL-9_2-gene8261;znf572.L	T4	down	270.229	108.107	-1.32173	2.1451e-05
XL-9_2-gene30788;Xelaev18004588m	T4	down	25.6697	5.36266	-2.25904	0.000975564
XL-9_2-gene641;urah.L	T4	down	89.7274	38.8301	-1.20837	0.000513623
XL-9_2-gene12607;skil.S	T4	up	14.4265	36.5051	1.33938	0.00150209
XL-9_2-gene489;LOC108697133 [provisional:mavs]	T4	down	238.143	96.419	-1.30444	6.30742e-05
XL-9_2-gene45646;atp6v1b1.L	T4	down	266.244	127.945	-1.05723	0.000524044
XL-9_2-gene5665;cyp26b1.L	T4	up	60.1944	121.907	1.01808	0.00238195
XL-9_2-gene14480;nat8.2.L	T4	down	284.149	121.008	-1.23155	0.0103861
XL-9_2-gene44413;nat8.6.L	T4	down	60.0784	19.1089	-1.6526	0.0116981
XL-9_2-gene8052;mid1l2.L	T4	down	484.069	234.498	-1.04563	4.93391e-05
XL-9_2-gene29429;Xelaev18004927m	T4	down	38.7576	17.0922	-1.18114	0.00286983
XL-9_2-gene14386;LOC108697567	T4	up	7.08796	25.0377	1.82066	0.0386196
XL-9_2-gene18274;nsd2.L	T4	up	68.8559	209.742	1.60696	1.40471e-05
XL-9_2-gene18799;tnip2.L	T4	up	39.9771	93.635	1.22787	3.64445e-05
XL-9_2-gene10080;hgfac.L	T4	down	485.676	232.93	-1.0601	0.000226004
XL-9_2-gene34956;LOC108697988 [provisional:tmpo]	T4	up	14.8064	39.8552	1.42855	0.00126241
XL-9_2-gene18000;afap1.L	T4	up	43.9978	92.4316	1.07095	0.00290375
XL-9_2-gene34164;Xelaev18005083m	T4	up	10.0517	26.7882	1.41415	0.003207
XL-9_2-gene5353;kiaa0232.L	T4	up	128.42	261.211	1.02435	3.89304e-05
XL-9_2-gene9392;slc2a15a.L	T4	down	230.409	99.7272	-1.20814	0.00374205
XL-9_2-gene23731;Xelaev18005138m	T4	down	19.5248	8.70438	-1.16549	0.0420044
XL-9_2-gene49201;LOC108698068 [provisional:klhl5]	T4	up	19.8581	39.1634	0.979778	0.0202302
XL-9_2-gene28117;lrrc66.L	T4	up	22.2173	43.5261	0.970196	0.046216
XL-9_2-gene181;cep135.L	T4	up	34.2535	71.2137	1.0559	0.00358994
XL-9_2-gene13227;kiaa1456l.L	T4	up	36.9719	87.0103	1.23475	1.95454e-05
XL-9_2-gene4509;helt.L	T4	up	15.7753	40.4548	1.35864	0.00276154
XL-9_2-gene2841;LOC108698746 [provisional:casp3]	T4	up	14.7702	28.7756	0.962162	0.0312917
XL-9_2-gene44975;neil3.L	T4	up	26.2225	78.5806	1.58337	0.00105455
XL-9_2-gene31079;Xelaev18005402m	T4	up	3.01552	12.067	2.00059	0.0152369
XL-9_2-gene7853;LOC108699191 [provisional:4930579g24rik]	T4	up	3.68219	17.0587	2.21187	0.000591702
XL-9_2-gene6510;fga.L	T4	up	99.1715	229.163	1.20838	0.00464311
XL-9_2-gene19560;mnd1.L	T4	up	1.34886	6.68762	2.30976	0.0417183
XL-9_2-gene37670;LOC108699412 [provisional:dclk2]	T4	up	33.5713	70.264	1.06555	0.0112658
XL-9_2-gene35873;LOC108719615	T4	down	163.679	66.3268	-1.30321	0.00136079
XL-9_2-gene19159;slc7a11.L	T4	up	6.72876	21.7253	1.69097	0.00380351
XL-9_2-gene9078;ccna2.L	T4	up	45.3053	157.157	1.79445	0.000116656
XL-9_2-gene37295;fam241a.L	T4	down	78.2233	40.4716	-0.950688	0.000703781
XL-9_2-gene18522;neurog2.L	T4	up	64.5743	132.149	1.03313	0.000835366
XL-9_2-gene4025;LOC108710251 [provisional:zgrf1]	T4	up	10.4109	32.784	1.65489	0.000133186
XL-9_2-gene9063;larp7.L	T4	up	88.272	193.4	1.13156	0.00017799
XL-9_2-gene2345;LOC108710484	T4	up	18.1759	38.7924	1.09374	0.00703481
XL-9_2-gene15336;mad2l1.L	T4	up	12.0828	34.4632	1.5121	0.000639033
XL-9_2-gene3407;tet2.L	T4	up	24.1604	52.9097	1.13089	0.00383494
XL-9_2-gene9460;cxxc4.L	T4	up	93.4169	219.551	1.2328	1.18366e-05
XL-9_2-gene9163;tacr3.L	T4	up	13.7753	29.4674	1.09703	0.0179379
XL-9_2-gene42936;cenpe.L	T4	up	20.5196	53.4632	1.38154	0.0336849
XL-9_2-gene3968;dpy19l1.L	T4	up	23.8788	55.2221	1.20951	0.000194584
XL-9_2-gene17269;dnajb14.L	T4	up	32.5869	90.6811	1.47651	5.10684e-05
XL-9_2-gene9770;adh4.L	T4	up	3.70806	61.1173	4.04284	0.000430453
XL-9_2-gene43772;LOC108710927 [provisional:smarcad1]	T4	up	71.6157	143.882	1.00654	0.000181292
XL-9_2-gene48806;grid2.L	T4	up	17.4886	35.8091	1.03392	0.0110876
XL-9_2-gene47681;LOC108719625 [provisional:cubn]	T4	down	1564.42	764.17	-1.03366	0.00668654
XL-9_2-gene9920;dck.1l.L	T4	up	43.357	124.086	1.517	0.00219748
XL-9_2-gene8312;dck.1.L	T4	up	52.7007	127.769	1.27765	4.44962e-05
XL-9_2-gene12592;mob1b.L	T4	up	88.8279	186.754	1.07206	0.000700584
XL-9_2-gene11654;LOC108711024	T4	up	4.34368	57.4674	3.72575	3.02876e-05
XL-9_2-gene39340;adamts3.L	T4	up	30.9099	66.2975	1.10089	0.00228092
XL-9_2-gene12453;LOC108711175 [provisional:ccdc158]	T4	up	15.1087	30.1425	0.996422	0.0210958
XL-9_2-gene245;prc1.2.L	T4	up	13.119	32.0922	1.29056	0.0133336
XL-9_2-gene42897;LOC108711333 [provisional:harbi1]	T4	up	39.9771	83.2766	1.05874	0.000276129
XL-9_2-gene16790;cenpc.L	T4	up	24.8788	61.8887	1.31476	0.000327072
XL-9_2-gene49743;rasgef1b.L	T4	up	40.0392	84.048	1.0698	0.000448128
XL-9_2-gene33543;Xelaev18005924m	T4	up	18.4937	47.568	1.36295	0.000388867
XL-9_2-gene38671;uhrf1.L	T4	up	63.6054	212.228	1.7384	0.000825086
XL-9_2-gene20599;Xelaev18006030m	T4	up	5.70289	17.763	1.63911	0.0152002
XL-9_2-gene8988;lmnb2.L	T4	up	18.1345	62.9223	1.79483	0.000157717
XL-9_2-gene1951;hmg20b.L	T4	up	15.7805	33.1425	1.07054	0.0223818
XL-9_2-gene11101;lrg1.L	T4	up	20.8529	165.966	2.99257	3.89304e-05
XL-9_2-gene34725;chaf1a.L	T4	up	33.6231	106.327	1.66098	1.42263e-05
XL-9_2-gene382;shd.L	T4	up	20.1552	44.1802	1.13225	0.00183912
XL-9_2-gene18327;b4galt1.1.L	T4	up	43.0237	83.7146	0.960349	0.00203666
XL-9_2-gene18206;aptx.L	T4	up	18.1345	50.8301	1.48694	0.000473447
XL-9_2-gene3274;dusp4.L	T4	up	73.5899	166.337	1.17653	3.15406e-05
XL-9_2-gene29300;Xelaev18006182m	T4	up	8.72358	19.763	1.17981	0.0338227
XL-9_2-gene2518;nfic.L	T4	up	23.0931	109.977	2.25166	0.000125099
XL-9_2-gene6499;mex3d.L	T4	up	40.357	103.377	1.35703	7.5532e-05
XL-9_2-gene20460;gng7.L	T4	up	70.5847	141.612	1.00451	0.000162512
XL-9_2-gene46135;LOC108712412 [provisional:diras1]	T4	up	21.5403	44.8343	1.05756	0.0462783
XL-9_2-gene11142;LOC108712489 [provisional:gjb2]	T4	down	45.5485	20.7463	-1.13455	0.0173745
XL-9_2-gene16998;adamts10.L	T4	up	26.1811	138.811	2.40652	2.02424e-06
XL-9_2-gene9987;lingo3.L	T4	up	40.6179	91.723	1.17517	0.000256219
XL-9_2-gene49522;LOC108712891	T4	up	17.119	53.4926	1.64374	0.00168097
XL-9_2-gene38709;pex11g.L	T4	down	89.009	41.459	-1.10226	0.00751531
XL-9_2-gene23977;Xelaev18006443m	T4	up	37.9409	75.3143	0.989169	0.00296692
XL-9_2-gene39927;ssbp4.L	T4	up	15.4523	30.4926	0.980632	0.0235728
XL-9_2-gene45988;stra6l.2.L	T4	up	8.06209	20.4171	1.34055	0.0180897
XL-9_2-gene40678;smc2.L	T4	up	61.3829	213.163	1.79605	4.40203e-05
XL-9_2-gene33862;Xetrov90001852m.L	T4	down	39.122	19.7379	-0.987011	0.0122506
XL-9_2-gene14176;fbxo10.L	T4	up	56.7162	118.186	1.05923	0.00138421
XL-9_2-gene14443;melk.L	T4	up	20.1604	54.8636	1.44433	0.00101781
XL-9_2-gene6746;kcnn1.L	T4	up	20.8322	48.1467	1.20862	0.000716225
XL-9_2-gene12744;haus8.L	T4	up	14.4316	31.4213	1.12251	0.00714577
XL-9_2-gene12910;lpar1.L	T4	up	14.4523	28.4129	0.975245	0.0269409
XL-9_2-gene3373;cntln.L	T4	up	5.71323	16.7379	1.55074	0.0111973
XL-9_2-gene11737;haus6.L	T4	up	8.7598	21.0629	1.26573	0.0265296
XL-9_2-gene202;mllt3.L	T4	up	43.3105	86.7063	1.00142	0.00072674
XL-9_2-gene1678;fsd1l.L	T4	up	79.3445	156.016	0.975495	8.41697e-05
XL-9_2-gene13413;nfib.L	T4	up	59.7317	203.687	1.76979	1.96655e-05
XL-9_2-gene22772;Xelaev18006837m	T4	up	42.6334	122.211	1.51932	2.07001e-05
XL-9_2-gene11681;dmrt2.L	T4	down	325.178	168.134	-0.95162	0.00028097
XL-9_2-gene19855;mamdc2.L	T4	up	56.1686	152.52	1.44116	0.00046121
XL-9_2-gene25477;Xelaev18006881m	T4	up	6.04657	28.7253	2.24814	0.0392396
XL-9_2-gene3489;klf9.L	T4	up	13.3902	55.7924	2.05889	5.4443e-05
XL-9_2-gene40153;trpm3.L	T4	up	21.4989	45.1802	1.07143	0.00478102
XL-9_2-gene4680;gda.L	T4	down	75.9572	11.4046	-2.73558	0.0149277
XL-9_2-gene17315;rorb.L	T4	up	9.06726	24.7798	1.45043	0.00366521
XL-9_2-gene48056;prune2.L	T4	up	104.874	217.53	1.05255	3.83102e-05
XL-9_2-gene47913;cep78.L	T4	up	24.1914	46.9013	0.955132	0.00642791
XL-9_2-gene10041;psat1.L	T4	up	243.305	471.439	0.954307	8.88071e-05
XL-9_2-gene13660;ercc6l2.L	T4	up	31.2432	67.6392	1.11432	0.000216494
XL-9_2-gene18531;znf367.L	T4	up	8.03622	29.1048	1.85667	0.000311574
XL-9_2-gene15534;sass6.L	T4	up	18.4782	40.8343	1.14396	0.00398457
XL-9_2-gene23535;Xelaev18006996m	T4	up	22.2121	49.5387	1.15721	0.000841385
XL-9_2-gene27986;Xelaev18007029m	T4	up	3.70806	13.0587	1.81627	0.0181543
XL-9_2-gene4977;ppp1r3e.L	T4	up	3.34368	11.0335	1.72238	0.0338424
XL-9_2-gene45742;LOC108714868 [provisional:myh7]	T4	down	74.4273	37.8133	-0.976937	0.0298887
XL-9_2-gene6400;LOC108715302 [provisional:tep1]	T4	down	65.7554	24.1089	-1.44754	0.000511572
XL-9_2-gene35472;pole.L	T4	up	66.5588	185.899	1.48182	0.000136418
XL-9_2-gene45040;LOC108715337 [provisional:zp3]	T4	down	54.3083	21.4339	-1.34128	0.000825747
XL-9_2-gene12796;ung.L	T4	up	56.4295	112.402	0.994151	0.00253371
XL-9_2-gene15173;crybb3.L	T4	down	61.4376	25.7589	-1.25405	0.00318588
XL-9_2-gene1598;LOC108715827	T4	up	119.322	427.944	1.84257	0.00054507
XL-9_2-gene12057;pop5.L	T4	up	32.2587	67.9097	1.07393	0.000236006
XL-9_2-gene42756;slc5a1.2.L	T4	down	1124.82	493.732	-1.18789	0.0155597
XL-9_2-gene5069;ddt.L	T4	down	198.303	97.0815	-1.03043	3.91363e-05
XL-9_2-gene12458;mmp11.L	T4	up	31.1811	262.784	3.07513	0.000517834
XL-9_2-gene8065;cdc45.L	T4	up	17.7546	42.4716	1.2583	0.00877774
XL-9_2-gene928;gp1bb.L	T4	down	31.6541	15.7463	-1.00738	0.0247968
XL-9_2-gene4359;dgcr8.L	T4	up	14.8064	31.1467	1.07286	0.0125628
XL-9_2-gene47690;LOC108716396 [provisional:tmem132b]	T4	up	6.03622	19.7547	1.71048	0.00381036
XL-9_2-gene20420;b3gnt4.L	T4	up	16.4213	50.7924	1.62904	0.000760582
XL-9_2-gene3924;bcl7a.L	T4	up	88.7244	222.138	1.32405	0.000276423
XL-9_2-gene31335;Xelaev18007821m	T4	up	17.4834	49.2053	1.49283	0.00080812
XL-9_2-gene1716;spring1.L	T4	up	18.4834	37.8008	1.03219	0.00651174
XL-9_2-gene41079;pebp1.1.L	T4	up	18.1242	42.4423	1.22759	0.0276775
XL-9_2-gene47661;LOC108717058 [provisional:srrm4]	T4	up	42.3053	87.0186	1.04049	0.0023139
XL-9_2-gene11124;susd2.L	T4	down	153.129	63.0312	-1.28061	0.000615506
XL-9_2-gene1277;LOC108717141 [provisional:synrg]	T4	down	40.7938	18.0629	-1.17533	0.00251204
XL-9_2-gene19550;pggt1b.L	T4	up	109.88	261.584	1.25135	1.05077e-05
XL-9_2-gene2931;LOC108717350	T4	up	63.1272	146.574	1.2153	1.88346e-05
XL-9_2-gene3852;efna5.L	T4	up	118.244	270.385	1.19325	1.24801e-05
XL-9_2-gene27017;Xelaev18008030m	T4	up	11.0983	27.4465	1.30628	0.00955959
XL-9_2-gene29412;Xelaev18008036m	T4	up	1.67702	8.02514	2.25863	0.0244063
XL-9_2-gene37762;st8sia4.L	T4	up	8.08279	26.7714	1.72777	0.00275623
XL-9_2-gene38039;lix1.L	T4	up	44.0289	95.8236	1.12193	4.89264e-05
XL-9_2-gene31598;LOC100488885-like.L	T4	up	37.68	79.9223	1.0848	0.00144281
XL-9_2-gene20022;tnpo1.L	T4	up	184.48	388.754	1.07539	0.000175853
XL-9_2-gene47402;tmem174.1.L	T4	down	156.134	68.0061	-1.19905	0.000628392
XL-9_2-gene29732;tmem174.L	T4	down	430.316	220.444	-0.964986	0.000956456
XL-9_2-gene46872;thbs4.L	T4	down	413.13	210.255	-0.974454	0.000477443
XL-9_2-gene2966;pde4d-like.L	T4	up	46.711	95.7398	1.03535	0.000201707
XL-9_2-gene4553;rab3c.L	T4	up	23.5248	48.8804	1.05507	0.00229795
XL-9_2-gene5262;XB5913776.L [provisional:atpsckmt]	T4	down	152.144	68.6602	-1.14789	1.63871e-05
XL-9_2-gene34583;LOC108718397 [provisional:ccl28]	T4	down	49.2462	22.4088	-1.13595	0.0026875
XL-9_2-gene17300;skp2.L	T4	up	39.3156	77.2514	0.974459	0.0169511
XL-9_2-gene791;rai14.L	T4	up	66.5847	149.891	1.17065	0.000681449
XL-9_2-gene41662;LOC108695867	T4	down	29.0909	3.68343	-2.98145	0.0353316
XL-9_2-gene49669;dcc.L	T4	up	33.8995	71.9935	1.0866	0.0076579
XL-9_2-gene8359;ska1.L	T4	up	25.8529	72.2472	1.48261	0.000140505
XL-9_2-gene13201;me2.L	T4	up	52.4088	110.765	1.07962	6.41473e-05
XL-9_2-gene30119;Xelaev18008448m	T4	up	9.08279	22.4004	1.30232	0.0100129
XL-9_2-gene24070;Xelaev18008468m	T4	down	191.104	77.7272	-1.29786	0.00659365
XL-9_2-gene19009;haus1.L	T4	up	34.9719	83.656	1.25827	0.000291869
XL-9_2-gene16919;ccl19.L	T4	down	180.685	89.1904	-1.01851	8.28785e-05
XL-9_2-gene43514;LOC108718871 [provisional:trim7]	T4	down	85.275	41.5261	-1.03811	0.000175394
XL-9_2-gene7962;LOC108719013 [provisional:trim25]	T4	down	58.3134	29.1215	-1.00174	0.00177826
XL-9_2-gene31493;Xelaev18008577m	T4	down	32.6438	16.067	-1.0227	0.0193311
XL-9_2-gene39333;LOC108719067 [provisional:trim7]	T4	down	24.6231	7.37943	-1.73843	0.0236191
XL-9_2-gene50763;LOC108719092 [provisional:trim25]	T4	down	12.1294	3.67505	-1.72267	0.0277606
XL-9_2-gene46744;npr2.L	T4	down	253.841	128.515	-0.981982	1.88346e-05
XL-9_2-gene10640;rdh11.S	T4	down	970.551	498.896	-0.960065	0.000401449
XL-9_2-gene28817;Xelaev18008748m	T4	up	9.73393	23.7882	1.28915	0.010308
XL-9_2-gene35679;LOC108706478 [provisional:trim25]	T4	down	241.533	115.557	-1.06361	0.000785872
XL-9_2-gene1663;nat8.7.S	T4	down	129.219	46.5596	-1.47267	8.15674e-05
XL-9_2-gene40950;cpxm1.S	T4	down	42.4967	17.4339	-1.28546	0.00144568
XL-9_2-gene6072;smox.S	T4	up	314.92	631.963	1.00485	2.07001e-05
XL-9_2-gene2845;slbp.S	T4	up	28.8322	120.04	2.05776	8.92181e-06
XL-9_2-gene4804;tacc3.S	T4	up	54.7369	192.649	1.81539	0.000286678
XL-9_2-gene20506;nsd2.S	T4	up	106.755	234.542	1.13554	7.14898e-05
XL-9_2-gene6988;nat8l.S	T4	up	16.4523	40.2053	1.28909	0.00786288
XL-9_2-gene5868;hgfac.S	T4	down	45.5381	13.0545	-1.80253	0.00180259
XL-9_2-gene15546;afap1.S	T4	up	46.7317	119.394	1.35325	0.000117148
XL-9_2-gene17101;lyar.S	T4	up	47.0082	132.149	1.49118	6.80209e-05
XL-9_2-gene50975;LOC108706543	T4	down	83.5618	38.5512	-1.11607	0.00146565
XL-9_2-gene6265;lcorl.S	T4	up	30.2691	59.2305	0.968496	0.00359898
XL-9_2-gene12534;sod3.S	T4	down	79.2388	40.2137	-0.97852	0.00791784
XL-9_2-gene44120;klb.S	T4	down	144.467	57.9642	-1.31751	0.010162
XL-9_2-gene16955;grxcr1.S	T4	down	45.2151	16.7421	-1.43333	0.000707359
XL-9_2-gene39332;cracd.S	T4	up	36.5713	72.0019	0.977321	0.0488307
XL-9_2-gene41542;sgcz.S	T4	up	2.01552	8.36685	2.05353	0.0376281
XL-9_2-gene2070;pdlim3.S	T4	down	100.102	49.2766	-1.0225	0.00454016
XL-9_2-gene19651;nek1.S	T4	up	30.9305	59.8552	0.952445	0.0100093
XL-9_2-gene8874;apela.S	T4	down	39.445	13.0461	-1.59622	0.000137264
XL-9_2-gene10973;fgg.S	T4	down	680.046	316.519	-1.10334	0.000399928
XL-9_2-gene25101;LOC101730283.S	T4	down	24.2328	10.7044	-1.17876	0.0260091
XL-9_2-gene78;fgb.S	T4	down	631.753	294.714	-1.10004	0.00339351
XL-9_2-gene26138;Xelaev18009236m	T4	up	14.1138	29.1131	1.04456	0.0216792
XL-9_2-gene28911;Xelaev18009237m	T4	up	15.473	35.4339	1.19537	0.00291312
XL-9_2-gene15758;smarca5.S	T4	up	41.2535	143.865	1.80213	7.40293e-06
XL-9_2-gene2678;ucp1.S	T4	down	219.207	91.9535	-1.25332	0.00464966
XL-9_2-gene3438;sclt1.S	T4	up	15.1242	30.0545	0.990723	0.0433217
XL-9_2-gene20543;LOC108706690 [provisional:wdr64]	T4	down	47.2048	24.4297	-0.950296	0.00748601
XL-9_2-gene1546;ccna2.S	T4	up	17.4627	81.2891	2.21879	0.00017503
XL-9_2-gene3037;neurog2.S	T4	up	18.1449	44.155	1.28302	0.00715972
XL-9_2-gene49927;LOC108706713	T4	up	8.73911	24.1173	1.46451	0.00437281
XL-9_2-gene3347;fabp2.S	T4	down	137.932	56.6392	-1.28409	0.00144848
XL-9_2-gene16762;mad2l1.S	T4	up	46.0651	126.19	1.45386	7.3506e-05
XL-9_2-gene3784;dkk2.S	T4	up	27.2328	52.8846	0.957499	0.00469135
XL-9_2-gene27371;Xelaev18009402m	T4	up	33.2639	70.6183	1.08608	0.000178116
XL-9_2-gene3078;tacr3.S	T4	up	6.38508	16.371	1.35837	0.029555
XL-9_2-gene45447;LOC108704450 [provisional:cenpe]	T4	up	9.38508	36.8259	1.97228	0.00345947
XL-9_2-gene24731;ddit4l.S	T4	up	49.9978	109.507	1.13109	0.000178116
XL-9_2-gene20122;adh1c.S	T4	down	514.532	187.18	-1.45884	0.0016461
XL-9_2-gene43828;adh1a.S	T4	up	6.70289	30.7589	2.19815	0.00140837
XL-9_2-gene18241;XB5957215.S [provisional]	T4	up	5.3592	14.0712	1.39266	0.0369239
XL-9_2-gene6019;dck.1.S	T4	up	15.4523	42.8008	1.46981	0.000122163
XL-9_2-gene31909;Xelaev18009475m	T4	up	28.9305	71.6057	1.30748	1.55336e-05
XL-9_2-gene12120;LOC108706759	T4	up	15.4627	39.8175	1.36461	0.0491163
XL-9_2-gene4266;prc1.2.S	T4	up	6.03105	29.0545	2.26828	0.000646663
XL-9_2-gene1191;leprotl1.S	T4	up	103.562	227.53	1.13556	6.05316e-05
XL-9_2-gene4159;epha5.S	T4	up	10.7546	27.7966	1.36995	0.00362318
XL-9_2-gene32303;Xelaev18009632m	T4	up	139.066	429.184	1.62583	1.18366e-05
XL-9_2-gene36419;lmnb2.S	T4	up	69.8249	155.528	1.15536	9.86501e-05
XL-9_2-gene6239;hmg20b.S	T4	up	23.5196	61.9181	1.3965	2.26673e-05
XL-9_2-gene10089;chaf1a.S	T4	up	80.8714	162.228	1.00432	0.000501959
XL-9_2-gene15237;b4galt1.1.S	T4	up	46.1065	98.4274	1.09409	0.000542354
XL-9_2-gene35156;paqr3.S	T4	up	44.3518	90.0312	1.02143	0.00010694
XL-9_2-gene34468;antxr2.S	T4	up	95.1715	192.717	1.01788	8.12869e-05
XL-9_2-gene8748;psd3.S	T4	up	122.973	256.815	1.06239	0.00476467
XL-9_2-gene38701;LOC108706828	T4	up	5.71841	43.8091	2.93755	0.000122757
XL-9_2-gene8830;dusp4.S	T4	up	40.6541	90.2933	1.15122	0.00179785
XL-9_2-gene8220;ppp1r3b.S	T4	up	8.39025	34.1173	2.02372	0.000176909
XL-9_2-gene35511;LOC734210 [provisional:nfic]	T4	up	6.36438	27.4129	2.10677	0.00163538
XL-9_2-gene11203;mex3d.S	T4	up	41.9305	102.723	1.29269	1.8288e-05
XL-9_2-gene50386;efna2.S	T4	up	47.7214	119.406	1.32317	8.74015e-05
XL-9_2-gene40773;LOC108706851 [provisional:misp]	T4	down	419.572	210.913	-0.992266	0.00198664
XL-9_2-gene46757;LOC108706867 [provisional:adamts10]	T4	up	11.1087	24.0712	1.11563	0.037994
XL-9_2-gene35830;dot1l.S	T4	up	255.002	758.396	1.57244	1.38038e-05
XL-9_2-gene13382;mier2.S	T4	up	18.5041	41.1215	1.15205	0.00312873
XL-9_2-gene20554;kxd1.S	T4	up	27.5817	56.5806	1.0366	0.000925736
XL-9_2-gene14361;stra6l.1.S	T4	up	3.70806	15.7547	2.08704	0.00224571
XL-9_2-gene18822;lpar1.S	T4	up	19.1345	58.2556	1.60622	3.55502e-05
XL-9_2-gene34446;haus6.S	T4	up	7.4006	21.7672	1.55644	0.00449333
XL-9_2-gene17730;klf4.S	T4	up	37.3311	81.9725	1.13476	4.9225e-05
XL-9_2-gene42595;nfia.S	T4	up	49.2432	247.905	2.33179	8.36133e-06
XL-9_2-gene31349;Xelaev18010059m	T4	up	33.1914	161.882	2.28606	2.95441e-05
XL-9_2-gene12273;dmrt2.S	T4	down	140.979	69.6225	-1.01785	0.00552327
XL-9_2-gene7792;tmem252.S	T4	down	113.668	40.176	-1.50042	0.000200751
XL-9_2-gene24581;Xelaev18010102m	T4	up	47.5144	271.88	2.51653	1.15194e-06
XL-9_2-gene49543;LOC108706970 [provisional:klf9]	T4	up	15.0621	113.023	2.90762	6.74924e-06
XL-9_2-gene39347;trpm3.S	T4	up	14.4575	28.1215	0.959855	0.0350381
XL-9_2-gene12835;anxa1.3.S	T4	up	1.01035	16.3585	4.01711	0.0108399
XL-9_2-gene44950;psat1.S	T4	up	87.0474	192.383	1.14411	0.000881385
XL-9_2-gene45263;LOC108704875 [provisional:kiss1r]	T4	up	4.71323	14.3962	1.6109	0.0206354
XL-9_2-gene40613;znf367.S	T4	up	8.74428	24.067	1.46065	0.00303521
XL-9_2-gene45501;LOC108706999 [provisional:shc3]	T4	up	2.68219	12.3962	2.20841	0.00551242
XL-9_2-gene15508;cks2.S	T4	up	15.765	47.459	1.58996	0.000785872
XL-9_2-gene14477;diras2.S	T4	up	31.6024	69.6015	1.13908	0.00391606
XL-9_2-gene10173;slc7a7.S	T4	down	242.549	101.448	-1.25753	0.00104995
XL-9_2-gene45601;sall2.S	T4	up	144.601	298.852	1.04736	5.86951e-06
XL-9_2-gene41910;LOC108707057 [provisional:sf3a1]	T4	down	156.847	77.6602	-1.01411	0.000810205
XL-9_2-gene11919;foxn4.S	T4	up	21.1811	47.1592	1.15476	0.000803928
XL-9_2-gene26949;Xelaev18010400m	T4	up	18.5093	37.4926	1.01836	0.0100789
XL-9_2-gene33748;Xelaev18010427m	T4	up	88.3341	306.15	1.7932	0.00170823
XL-9_2-gene9087;hsd11b1l.2.S	T4	down	234.706	113.186	-1.05216	0.000161367
XL-9_2-gene9386;pla2g1b.S	T4	up	13.0983	45.5554	1.79824	0.0111654
XL-9_2-gene35031;LOC108707110 [provisional:prr14l]	T4	up	24.8426	64.6434	1.37969	0.000108739
XL-9_2-gene37923;mmp11.S	T4	up	8.68219	57.8301	2.73569	0.000211682
XL-9_2-gene38601;aacs.S	T4	up	80.9698	200.278	1.30655	0.00054507
XL-9_2-gene8245;bri3bp.S	T4	up	28.1966	56.8887	1.01262	0.010776
XL-9_2-gene12507;clip1.S	T4	up	89.1457	181.171	1.02312	6.36666e-06
XL-9_2-gene8328;bcl7a.S	T4	up	9.03105	30.088	1.73622	0.00100689
XL-9_2-gene39114;cux2.S	T4	up	23.5196	53.2095	1.17782	0.00120034
XL-9_2-gene2344;naa25.S	T4	up	56.1737	110.807	0.980079	5.35885e-05
XL-9_2-gene32321;Xelaev18010677m	T4	up	6.04139	16.067	1.41115	0.0287178
XL-9_2-gene30434;Xelaev18010678m	T4	up	29.5765	67.2556	1.1852	0.000262714
XL-9_2-gene20761;srrm4.S	T4	up	60.4502	130.174	1.10662	0.000156899
XL-9_2-gene914;susd2.S	T4	down	152.118	66.3645	-1.19671	0.00206378
XL-9_2-gene13509;tcn2.S	T4	down	98.4923	42.8971	-1.19913	0.0113057
XL-9_2-gene15100;slc35e4-like.S	T4	up	76.6416	169.463	1.14477	3.25499e-05
XL-9_2-gene12806;fer.S	T4	up	5.02587	17.3962	1.79133	0.00473995
XL-9_2-gene44524;efna5.S	T4	up	57.4346	124.478	1.11589	0.00013986
XL-9_2-gene18406;st8sia4.S	T4	up	12.3954	35.7882	1.52968	0.00964676
XL-9_2-gene1217;LOC108707237	T4	up	18.1863	41.4926	1.19	0.00620824
XL-9_2-gene44991;LOC108707261 [provisional:gcnt4]	T4	down	54.6571	24.7924	-1.14051	0.0160815
XL-9_2-gene48400;LOC108705416 [provisional:ugt3a1]	T4	down	50.2824	21.4088	-1.23185	0.00217001
XL-9_2-gene9591;agxt2.S	T4	up	4.69254	29.4171	2.64822	0.00609306
XL-9_2-gene24228;Xelaev18011065m	T4	up	7.71841	23.7463	1.62133	0.00200484
XL-9_2-gene10483;lipg.S	T4	up	150.929	323.328	1.09913	3.83769e-05
XL-9_2-gene1156;rnf165.S	T4	up	22.8478	63.2598	1.46924	0.000156815
XL-9_2-gene45658;pstpip2.S	T4	down	293.425	133.591	-1.13517	0.000229662
XL-9_2-gene29109;Xelaev18011158m	T4	up	9.07761	23.3836	1.36511	0.00493153
XL-9_2-gene11954;recql4.L	T4	up	25.8374	69.8846	1.43551	0.000634489
XL-9_2-gene25564;Xelaev18011199m	T4	down	27.003	12.7379	-1.08399	0.0274051
XL-9_2-gene33777;Xelaev18011200m	T4	down	11.4782	3.00419	-1.93385	0.0247444
XL-9_2-gene47827;LOC108707779 [provisional:fcrl5]	T4	down	40.7783	18.067	-1.17444	0.00246746
XL-9_2-gene26221;LOC101733058.L	T4	down	20.238	7.36266	-1.45877	0.0126858
XL-9_2-gene40814;LOC108707784 [provisional:trim25]	T4	down	98.8619	34.8343	-1.50491	0.000978286
XL-9_2-gene12400;LOC108707795	T4	down	118.053	55.5764	-1.0869	0.00288939
XL-9_2-gene18968;vepp1.L	T4	down	28.9823	10.3878	-1.48028	0.00384345
XL-9_2-gene49216;LOC108707388 [provisional:rcsd1]	T4	down	67.1043	28.7798	-1.22135	0.000108263
XL-9_2-gene38961;LOC108707834 [provisional:cd200]	T4	down	53.6364	20.7589	-1.36949	0.00365843
XL-9_2-gene47287;LOC108707400 [provisional:muc5ac]	T4	down	199.969	52.7104	-1.92362	0.000570337
XL-9_2-gene37389;LOC108707401 [provisional:muc5ac]	T4	down	206.114	92.2156	-1.16036	0.0350831
XL-9_2-gene36561;tmprss2.3.L	T4	down	96.7791	19.784	-2.29036	0.0087692
XL-9_2-gene45132;tmprss2.4.L	T4	down	18.5558	4.70438	-1.9798	0.00388705
XL-9_2-gene50777;tmprss2.5.L	T4	down	39.7576	15.7672	-1.3343	0.00831663
XL-9_2-gene37115;tmprss2.10.L	T4	down	41.768	11.7253	-1.83277	0.00982843
XL-9_2-gene44617;tmprss2.13.L	T4	up	14.8064	36.7505	1.31154	0.0328882
XL-9_2-gene49745;tmprss2.14.L	T4	down	53.887	26.8091	-1.00721	0.0208898
XL-9_2-gene20088;kcnj6.L	T4	up	52.768	102.077	0.951928	0.0131596
XL-9_2-gene1224;chaf1b.L	T4	up	49.711	130.081	1.38778	0.000283782
XL-9_2-gene10458;donson.L	T4	up	31.5144	120.643	1.93666	0.000119465
XL-9_2-gene17371;gart.L	T4	up	144.617	315.76	1.1266	2.39764e-05
XL-9_2-gene12766;paxbp1.L	T4	up	70.5899	136.486	0.951221	0.000328543
XL-9_2-gene40065;adamts5.L	T4	up	23.8478	62.2472	1.38416	0.00054507
XL-9_2-gene34405;LOC108707429 [provisional:epha6]	T4	up	26.8892	57.2598	1.0905	0.00352174
XL-9_2-gene42901;gbe1.L	T4	up	19.4989	47.8804	1.29604	0.000888391
XL-9_2-gene34337;LOC108707911	T4	up	10.3902	29.0754	1.48457	0.00468939
XL-9_2-gene20134;zswim7.L	T4	up	17.4782	34.1173	0.964947	0.0219991
XL-9_2-gene7369;blmh.L	T4	up	165.784	431.993	1.3817	1.73593e-05
XL-9_2-gene36306;LOC108707956 [provisional:spag5]	T4	up	10.0517	51.8259	2.36623	5.47002e-05
XL-9_2-gene8616;slc13a2.L	T4	down	979.008	421.286	-1.21652	0.00140804
XL-9_2-gene21812;Xelaev18011724m	T4	up	55.5588	112.832	1.02209	0.000264783
XL-9_2-gene49485;prkx.L	T4	up	72.9853	146.912	1.00927	3.79527e-05
XL-9_2-gene13848;arsh.L	T4	down	287.632	121.161	-1.2473	0.00062861
XL-9_2-gene12305;mlxipl.L	T4	down	221.52	113.599	-0.963483	0.000508022
XL-9_2-gene39486;LOC108707451	T4	up	38.9823	108.035	1.47061	0.00859148
XL-9_2-gene34940;tspoap1.L	T4	up	83.7192	162.578	0.957504	0.00168236
XL-9_2-gene1926;phex.L	T4	up	13.8012	45.4465	1.71937	0.000249141
XL-9_2-gene6408;lrwd1.L	T4	up	17.119	48.8468	1.51267	4.19203e-05
XL-9_2-gene3895;sh2b2.L	T4	up	22.8271	46.5512	1.02807	0.00745584
XL-9_2-gene43993;LOC108708033 [provisional:col26a1]	T4	up	6.04139	22.7379	1.91215	0.000496592
XL-9_2-gene5772;pimreg.L	T4	up	63.1272	214.725	1.76616	0.000155895
XL-9_2-gene9582;LOC108707687	T4	down	50.2927	22.0964	-1.18654	0.0259735
XL-9_2-gene19318;pnpla1.L	T4	up	8.41612	26.371	1.64773	0.0136282
XL-9_2-gene5092;olfml3.L	T4	up	71.9387	183.574	1.35152	0.000238008
XL-9_2-gene14524;edn2.L	T4	up	6.41612	15.7505	1.29562	0.0439521
XL-9_2-gene3656;foxo6.L	T4	up	47.6645	146.744	1.62231	7.22212e-05
XL-9_2-gene14814;ctps1.L	T4	up	12.0983	29.4465	1.28329	0.0032908
XL-9_2-gene42465;slc9a1.L	T4	up	85.1457	170.257	0.999713	9.65709e-05
XL-9_2-gene28306;Xelaev18012124m	T4	down	238.892	91.2617	-1.38828	0.0349784
XL-9_2-gene34859;LOC108707480 [provisional:gm40349]	T4	down	1831.14	838.221	-1.12734	0.013029
XL-9_2-gene2203;LOC108708112 [provisional:gp2]	T4	down	446.539	192.347	-1.21507	0.00381389
XL-9_2-gene14186;pafah2.L	T4	down	398.869	171.184	-1.22037	0.00600735
XL-9_2-gene9325;aunip.L	T4	up	9.07244	22.7421	1.3258	0.0229478
XL-9_2-gene26976;Xelaev18012154m	T4	up	23.5403	51.2347	1.12199	0.000771378
XL-9_2-gene36457;mfsd4a.L	T4	down	20.9202	7.37943	-1.50332	0.00925112
XL-9_2-gene1464;elf3.L	T4	down	105.57	50.1802	-1.07301	0.001014
XL-9_2-gene46324;pkp1.L	T4	up	13.1294	31.8008	1.27626	0.00304462
XL-9_2-gene23124;Xelaev18012280m	T4	up	14.442	46.1089	1.67478	0.000448206
XL-9_2-gene21965;Xelaev18012287m	T4	up	35.9719	72.2388	1.0059	0.00258372
XL-9_2-gene49364;LOC108708155 [provisional:cpne5]	T4	up	29.5713	69.9474	1.24207	4.60149e-05
XL-9_2-gene4309;slc16a1.L	T4	up	24.5403	69.6266	1.50449	8.92181e-06
XL-9_2-gene16310;gpr34.L	T4	up	18.5041	36.4381	0.977604	0.0247355
XL-9_2-gene11410;ago1.L	T4	up	10.7495	35.8091	1.73606	0.000126402
XL-9_2-gene40353;LOC108708218 [provisional:dlgap3]	T4	up	32.2846	67.2766	1.05926	0.000353759
XL-9_2-gene11703;LOC108708225	T4	up	33.9099	83.9893	1.3085	0.000483132
XL-9_2-gene12511;cdca8.L	T4	up	17.7908	48.8301	1.45664	0.000549074
XL-9_2-gene16645;zmpste24.L	T4	up	63.5485	127.761	1.00752	1.64681e-05
XL-9_2-gene20326;rlf.L	T4	up	48.3881	94.115	0.959774	0.00354283
XL-9_2-gene20819;Xelaev18012620m	T4	up	10.0776	22.4213	1.15372	0.0277628
XL-9_2-gene10837;brip1.L	T4	up	18.4834	45.5051	1.2998	0.00855146
XL-9_2-gene8265;ca4.2.L	T4	down	102.123	45.2388	-1.17467	0.0019897
XL-9_2-gene42711;LOC108707516	T4	down	94.7636	48.243	-0.974012	0.00276712
XL-9_2-gene46862;slfn13.L	T4	up	2.68736	14.3878	2.42058	0.00151448
XL-9_2-gene10512;srrm3.L	T4	up	39.649	99.0522	1.32091	0.000129312
XL-9_2-gene37145;prr11.L	T4	up	12.0673	38.8091	1.6853	0.00145333
XL-9_2-gene22897;Xelaev18012723m	T4	up	40.3208	90.3017	1.16323	0.000260821
XL-9_2-gene4866;slc47a1.L	T4	down	17.9099	2.69181	-2.73411	0.0146339
XL-9_2-gene270;psph.L	T4	up	26.1656	103.669	1.98624	4.93391e-05
XL-9_2-gene40100;LOC443660 [provisional:taf1d]	T4	up	19.8322	40.1969	1.01924	0.00667599
XL-9_2-gene15558;clip2.L	T4	up	98.7192	207.568	1.07218	0.000208309
XL-9_2-gene31359;LOC105946711.L	T4	up	17.4989	38.48	1.13684	0.00610073
XL-9_2-gene42504;cip2a.L	T4	up	14.1035	33.784	1.26029	0.0123496
XL-9_2-gene36505;LOC108708364 [provisional:trat1]	T4	up	2.01552	11.0545	2.4554	0.00384458
XL-9_2-gene41361;hjurp	T4	up	5.37473	18.7421	1.80202	0.00491513
XL-9_2-gene18225;LOC108708387	T4	down	26.2639	11.7002	-1.16655	0.0152145
XL-9_2-gene15378;st6gal2.L	T4	up	145.883	285.253	0.967434	3.23247e-05
XL-9_2-gene43556;tmtops2.L	T4	up	7.4006	23.4213	1.66211	0.00163379
XL-9_2-gene31762;Xelaev18012967m	T4	up	59.5692	122.798	1.04365	0.000167384
XL-9_2-gene8722;rgn.L	T4	down	177.579	43.9013	-2.01612	0.000278784
XL-9_2-gene11526;tfdp1.L	T4	up	14.119	32.4465	1.20042	0.00397836
XL-9_2-gene36560;myo16.L	T4	up	25.8788	60.243	1.21902	0.000528339
XL-9_2-gene16477;LOC108708464 [provisional:slc10a2]	T4	down	39.3984	19.0964	-1.04484	0.015908
XL-9_2-gene2606;zic5.L	T4	up	45.6697	99.0689	1.1172	5.91252e-05
XL-9_2-gene47809;uggt2.L	T4	up	51.0547	162.566	1.67091	1.17815e-05
XL-9_2-gene9857;obi1.L	T4	up	10.0673	33.1048	1.71737	9.46108e-05
XL-9_2-gene9700;klf12.L	T4	up	53.7317	144.924	1.43145	0.00011583
XL-9_2-gene4561;bora.L	T4	up	5.04657	19.0796	1.91866	0.00259877
XL-9_2-gene37579;diaph3.L	T4	up	46.0806	98.6518	1.09819	0.00072674
XL-9_2-gene1952;naa16-like.L	T4	up	75.6519	156.287	1.04675	1.88346e-05
XL-9_2-gene6083;rhebl1.L	T4	up	4.72358	21.4255	2.18138	0.0257379
XL-9_2-gene19924;slc39a5.L	T4	down	516.38	141.062	-1.8721	0.000278784
XL-9_2-gene19544;cdk2.L	T4	up	95.1353	237.138	1.31767	0.000120455
XL-9_2-gene34116;LOC100492376.L	T4	down	106.95	35.5093	-1.59066	0.00130176
XL-9_2-gene37928;gls2.L	T4	down	336.421	127.232	-1.4028	0.000654715
XL-9_2-gene7675;rdh9.L	T4	down	28.3156	8.38362	-1.75595	0.00126674
XL-9_2-gene19861;inhbc.2.L	T4	down	254.68	117.287	-1.11865	0.00560136
XL-9_2-gene13791;XB5871033.L [provisional:c1galt1]	T4	down	52.2151	25.1425	-1.05434	0.00206193
XL-9_2-gene16338;endoul2.L	T4	down	94.247	22.1257	-2.09072	0.0477658
XL-9_2-gene39659;LOC108707553 [provisional:scn8a]	T4	up	68.9284	151.916	1.1401	0.00117974
XL-9_2-gene35361;LOC108708625 [provisional:twist2]	T4	up	10.4109	29.1383	1.48481	0.00236781
XL-9_2-gene39542;espl1.L	T4	up	14.7495	42.1718	1.51562	0.00468312
XL-9_2-gene44508;csad.L	T4	down	120.162	48.2179	-1.31734	0.000211682
XL-9_2-gene13454;krt78.2.L	T4	up	50.4864	140.503	1.47663	0.000822856
XL-9_2-gene41959;krt78.1.L	T4	down	419.119	216.247	-0.954683	0.00261418
XL-9_2-gene5806;racgap1.L	T4	up	38.6179	88.9935	1.20443	0.00147621
XL-9_2-gene7632;ckap2.L	T4	up	34.5455	175.237	2.34273	4.42864e-05
XL-9_2-gene44040;LOC108707754 [provisional:slc25a15]	T4	up	76.8559	219.696	1.51528	3.1384e-05
XL-9_2-gene1000;ufm1.L	T4	up	16.8271	43.8175	1.38072	0.00022015
XL-9_2-gene48247;brca2.L	T4	up	19.8115	44.4674	1.16641	0.00453094
XL-9_2-gene3180;hsph1.L	T4	up	82.3341	193.916	1.23587	3.83769e-05
XL-9_2-gene10939;tex26.L	T4	down	96.128	41.5051	-1.21167	0.0285779
XL-9_2-gene16432;slc7a1.L	T4	up	21.1863	45.8846	1.11488	0.00142476
XL-9_2-gene12598;sacs.L	T4	up	50.4191	146.92	1.54299	3.55502e-05
XL-9_2-gene46160;ska3.L	T4	up	55.4812	147.077	1.4065	0.00159241
XL-9_2-gene12325;mmp13l.L	T4	up	20.1087	186.257	3.21141	1.02801e-06
XL-9_2-gene12286;zc3h12c.L	T4	up	18.4213	124.803	2.7602	1.73593e-05
XL-9_2-gene4711;LOC108707587 [provisional:trim39]	T4	down	88.0969	41.8259	-1.0747	0.0070635
XL-9_2-gene33632;LOC100490389-like.L	T4	down	102.893	42.1592	-1.28722	0.000112141
XL-9_2-gene42054;xrcc1	T4	up	17.765	40.48	1.18817	0.0197183
XL-9_2-gene41750;LOC108708774 [provisional:or52k1]	T4	down	13.1656	4.01676	-1.71267	0.0330331
XL-9_2-gene47676;LOC108707598 [provisional:or52e4]	T4	down	15.5196	4.67505	-1.73104	0.0234242
XL-9_2-gene12239;LOC108708791	T4	down	957.169	387.29	-1.30536	0.000578591
XL-9_2-gene19893;alox15b.L	T4	down	32.4088	12.0251	-1.43033	0.00984972
XL-9_2-gene43396;LOC108708797 [provisional:aloxe3]	T4	down	61.3497	29.1173	-1.07518	0.000650406
XL-9_2-gene36951;LOC108708796 [provisional:alox12b]	T4	down	75.156	35.155	-1.09616	0.00294591
XL-9_2-gene36263;LOC108708798 [provisional:aloxe3]	T4	down	112.596	47.4968	-1.24525	0.0233411
XL-9_2-gene36143;serpinh1.L	T4	up	113.999	223.129	0.968865	0.00542472
XL-9_2-gene46353;mogat2.2.L	T4	down	491.989	247.802	-0.989436	7.9562e-05
XL-9_2-gene4579;LOC108707649	T4	down	34.7266	14.0377	-1.30673	0.00184942
XL-9_2-gene20332;xrra1.L	T4	down	375.941	193.226	-0.960216	9.22622e-05
XL-9_2-gene5809;mxra5.S	T4	up	88.1095	172.717	0.971037	0.000210767
XL-9_2-gene19814;slc13a2.S	T4	down	930.163	385.848	-1.26945	0.00049977
XL-9_2-gene3601;bhlha9.S	T4	down	35.0703	16.0838	-1.12464	0.039379
XL-9_2-gene17648;c21orf62.S	T4	down	55.3238	27.784	-0.993646	0.00212518
XL-9_2-gene40455;slc5a3.S	T4	up	7.71323	19.0964	1.30789	0.0203875
XL-9_2-gene37651;kcne1.S	T4	up	8.73911	23.392	1.42046	0.00656992
XL-9_2-gene41215;tmprss2.1.S	T4	up	45.6283	124.503	1.44818	3.25499e-05
XL-9_2-gene13263;pdzk1.S	T4	down	577.362	275.957	-1.06503	0.000159673
XL-9_2-gene1877;pou2f1.S	T4	up	21.8426	61.5638	1.49494	8.64603e-05
XL-9_2-gene997;zbtb20.S	T4	up	3.0207	26.4046	3.12783	0.00122864
XL-9_2-gene10966;ndc80.S	T4	up	77.6364	165.511	1.09212	0.00764286
XL-9_2-gene17227;hao2.S	T4	down	444.779	216.06	-1.04166	2.69278e-05
XL-9_2-gene6404;nr1i2.S	T4	down	281.691	129.773	-1.11812	0.000291471
XL-9_2-gene12804;LOC108709302 [provisional:icosl]	T4	down	145.723	57.8804	-1.33208	0.000688857
XL-9_2-gene35724;LOC108709303 [provisional:trim25]	T4	down	35.0496	16.4129	-1.09456	0.0346822
XL-9_2-gene44352;pde9a.S	T4	down	547.969	283.228	-0.952131	0.000623606
XL-9_2-gene18360;pola1.S	T4	up	49.9978	122.731	1.29557	4.93391e-05
XL-9_2-gene47160;tspoap1.S	T4	up	18.8478	50.8636	1.43224	0.000309618
XL-9_2-gene46696;ptchd1.S	T4	up	22.1863	46.9139	1.08035	0.00834081
XL-9_2-gene21802;Xelaev18014572m	T4	up	1.34368	6.35428	2.24154	0.0495429
XL-9_2-gene17327;ift20.S	T4	up	31.2898	66.8804	1.09589	0.00267065
XL-9_2-gene11811;slc13a5.S	T4	up	18.8943	134.977	2.83669	0.0160834
XL-9_2-gene7215;pnpla1.S	T4	up	27.8995	64.2263	1.20292	0.000774243
XL-9_2-gene18050;nr1h5.S	T4	down	38.3984	18.0587	-1.08836	0.00793017
XL-9_2-gene10438;dennd2c.S	T4	up	14.8167	29.4339	0.990253	0.0238637
XL-9_2-gene36711;LOC108709404	T4	up	26.5506	64.5931	1.28263	0.000483132
XL-9_2-gene11957;cdkn1a.S	T4	up	26.1811	85.9684	1.71528	6.78231e-05
XL-9_2-gene4947;otc.S	T4	up	75.1996	157.603	1.0675	0.000353759
XL-9_2-gene7814;mid1.S	T4	up	9.41612	22.0922	1.23033	0.0164251
XL-9_2-gene50408;LOC108709431 [provisional:clcn4]	T4	up	15.7702	31.1718	0.983045	0.0202349
XL-9_2-gene40147;LOC108709437 [provisional:syt2]	T4	up	31.2277	69.2682	1.14937	0.0023319
XL-9_2-gene35231;mkrn3.S	T4	up	6.73911	17.371	1.36606	0.0233908
XL-9_2-gene24903;Xelaev18014879m	T4	up	24.5558	60.8301	1.30872	0.00022015
XL-9_2-gene13155;rbm15.S	T4	up	37.9771	79.3059	1.0623	0.0068567
XL-9_2-gene23139;Xelaev18014929m	T4	up	14.442	30.7882	1.09211	0.0113776
XL-9_2-gene17388;elapor1.S	T4	down	264.792	109.157	-1.27846	2.65463e-05
XL-9_2-gene43322;LOC108709511 [provisional:umod]	T4	down	62.7399	25.8049	-1.28174	0.0364699
XL-9_2-gene16845;slc30a2.S	T4	down	22.9616	4.68762	-2.2923	0.00164956
XL-9_2-gene39411;LOC108709109 [provisional:umod]	T4	down	449.04	202.718	-1.14737	0.00272113
XL-9_2-gene6178;sytl1.S	T4	down	536.943	263.207	-1.02857	0.000195458
XL-9_2-gene47314;tcea3.S	T4	down	218.791	106.503	-1.03866	7.38383e-05
XL-9_2-gene5660;ctps1.S	T4	up	92.448	201.037	1.12075	0.000236597
XL-9_2-gene9543;foxo6.S	T4	up	35.5869	101.673	1.51452	3.5432e-05
XL-9_2-gene8671;edn2.S	T4	up	5.37473	19.0419	1.82491	0.00353515
XL-9_2-gene3209;nkain1.S	T4	up	20.4886	49.1676	1.26289	0.00214438
XL-9_2-gene24189;Xelaev18015118m	T4	up	41.915	119.169	1.50748	5.36247e-05
XL-9_2-gene26959;Xelaev18015119m	T4	up	120.598	279.481	1.21255	2.08499e-05
XL-9_2-gene14050;rpa2.S	T4	up	8.73393	46.4842	2.41204	4.36011e-06
XL-9_2-gene3494;ago1.S	T4	up	9.06209	22.4423	1.3083	0.0136468
XL-9_2-gene19214;clspn.S	T4	up	12.0517	63.872	2.40594	4.7769e-05
XL-9_2-gene7278;LOC108709566	T4	up	18.8426	41.7798	1.14881	0.00401405
XL-9_2-gene16642;cdca8.S	T4	up	9.39542	31.0964	1.72672	0.00580769
XL-9_2-gene11943;rims3.S	T4	up	35.2639	95.3729	1.43539	0.000239981
XL-9_2-gene45967;zmpste24.S	T4	up	54.0754	107.419	0.990204	5.25166e-05
XL-9_2-gene7768;man1c1.S	T4	up	17.8374	34.4632	0.950151	0.0191766
XL-9_2-gene4339;ywhag.S	T4	up	173.361	335.517	0.952607	0.000159966
XL-9_2-gene10147;scml2.S	T4	up	30.6076	62.5973	1.03221	0.000774649
XL-9_2-gene6457;psph.S	T4	up	40.6179	80.9516	0.994943	0.0414637
XL-9_2-gene48814;bbx.S	T4	up	23.8995	52.2305	1.12791	0.000872987
XL-9_2-gene37937;msi2.S	T4	up	3.68219	16.0712	2.12584	0.00237167
XL-9_2-gene35153;LOC108709671 [provisional:evi2a]	T4	up	6.40577	33.3878	2.38188	0.00130876
XL-9_2-gene8922;rpp21.S	T4	up	5.69771	17.3962	1.61032	0.00716119
XL-9_2-gene23424;Xelaev18015485m	T4	up	7.72876	21.4423	1.47215	0.00595322
XL-9_2-gene10275;rev1.S	T4	up	81.6364	174.245	1.09383	0.000275624
XL-9_2-gene40283;myo16.S	T4	up	33.6076	70.331	1.06538	0.000337304
XL-9_2-gene16981;abhd13.S	T4	up	24.2277	48.2095	0.992662	0.00452953
XL-9_2-gene41503;LOC108709743 [provisional:bivm]	T4	up	9.38508	31.1299	1.72986	0.000171057
XL-9_2-gene11449;nalcn.S	T4	up	63.4864	141.645	1.15776	0.000278784
XL-9_2-gene3423;zic5.S	T4	up	15.442	36.7589	1.25123	0.00359587
XL-9_2-gene10444;uggt2.S	T4	up	3.02587	10.3669	1.77656	0.041267
XL-9_2-gene50552;LOC108709773	T4	up	6.73393	18.4046	1.45054	0.0112375
XL-9_2-gene20242;klf12.S	T4	up	48.6904	109.069	1.16353	0.0125927
XL-9_2-gene1470;bora.S	T4	up	28.884	83.3268	1.52851	6.41473e-05
XL-9_2-gene14815;cnmd.S	T4	down	136.979	57.9851	-1.2402	0.000700091
XL-9_2-gene46500;rhebl1.S	T4	up	4.70806	21.7421	2.20729	0.00013986
XL-9_2-gene12078;ankrd52.S	T4	up	173.146	335.733	0.955321	0.000161367
XL-9_2-gene35059;ikzf4.S	T4	up	12.4316	37.1383	1.57889	0.000111322
XL-9_2-gene9080;cdk2.S	T4	up	31.9719	78.8846	1.30294	0.00100752
XL-9_2-gene49588;LOC108709836 [provisional:gdf11]	T4	up	7.74428	19.0754	1.30051	0.0209422
XL-9_2-gene5004;myo1a.S	T4	down	860.761	435.171	-0.984033	0.00176025
XL-9_2-gene1671;nxph4.S	T4	up	6.38508	17.4004	1.44634	0.0189381
XL-9_2-gene43611;LOC108709869 [provisional:c1galt1]	T4	down	52.2462	19.1089	-1.45108	0.00742559
XL-9_2-gene770;endoul2.S	T4	down	289.204	84.136	-1.78129	0.0226566
XL-9_2-gene19176;csrnp2.S	T4	up	139.435	270.006	0.953392	4.41036e-05
XL-9_2-gene41324;LOC108708999 [provisional:scn8a]	T4	up	26.207	74.6518	1.51023	0.000168254
XL-9_2-gene13558;twist2.S	T4	up	56.3881	148.199	1.39407	0.000224376
XL-9_2-gene7139;neurod4.S	T4	up	16.796	45.5387	1.43897	8.80358e-05
XL-9_2-gene7993;pde1b.S	T4	up	76.6209	157.633	1.04076	0.000168388
XL-9_2-gene15654;espl1.S	T4	up	17.4368	54.1508	1.63485	0.00357941
XL-9_2-gene41033;krt78.7.S	T4	down	18.8892	6.02514	-1.64849	0.00680114
XL-9_2-gene1393;krt78.2.S	T4	up	9.39025	84.2556	3.16554	1.73593e-05
XL-9_2-gene5513;aqp5.S	T4	up	11.0983	23.7505	1.09762	0.0338699
XL-9_2-gene18423;racgap1.S	T4	up	28.238	83.2682	1.56013	0.00103247
XL-9_2-gene49246;LOC101027278 [provisional:asic1]	T4	up	42.2898	90.3604	1.09538	0.00281037
XL-9_2-gene16772;arl11.S	T4	down	81.9314	39.8259	-1.04071	0.000208932
XL-9_2-gene13926;ckap2.S	T4	up	8.7598	28.0754	1.68034	0.00266176
XL-9_2-gene40560;LOC108709936 [provisional:stoml3]	T4	down	15.4937	5.36266	-1.53066	0.0185431
XL-9_2-gene15346;hsph1.S	T4	up	73.2462	175.232	1.25844	7.42362e-05
XL-9_2-gene4406;uspl1.S	T4	up	60.8456	127.432	1.0665	0.00085855
XL-9_2-gene19296;slc7a1.S	T4	up	12.7753	33.1257	1.37459	0.00718447
XL-9_2-gene684;cdk8.S	T4	up	26.5093	58.9013	1.1518	0.000261138
XL-9_2-gene69;mmp13l.S	T4	up	47.5972	231.538	2.2823	1.43464e-05
XL-9_2-gene22245;Xelaev18016277m	T4	up	11.0931	29.1131	1.392	0.00253567
XL-9_2-gene35436;ouro1.S	T4	down	559.81	104.49	-2.42157	0.00501161
XL-9_2-gene20382;zc3h12c.S	T4	up	29.5506	109.702	1.89233	0.000171057
XL-9_2-gene45740;klhl35.S	T4	up	29.2328	68.2347	1.22291	0.000284463
XL-9_2-gene7384;MGC84183.S	T4	down	40.8611	7.71695	-2.40463	0.00315172
XL-9_2-gene45932;LOC108710054	T4	down	102.554	47.8468	-1.09989	0.0110435
XL-9_2-gene41151;paaf1.S	T4	up	91.4531	284.014	1.63486	7.83107e-05
XL-9_2-gene41250;LOC108709042 [provisional:chrdl2]	T4	down	39.8249	14.4088	-1.46672	0.00218878
XL-9_2-gene37351;slco2b1.S	T4	down	599.287	310.037	-0.950808	0.000164743
XL-9_2-gene34912;LOC108709048 [provisional:or6n1]	T4	down	9.7805	2.01676	-2.27787	0.0335437
XL-9_2-gene111;trim32l.S	T4	down	55.9853	16.7253	-1.74301	8.11711e-06
XL-9_2-gene34998;LOC108710098 [provisional:trpm2]	T4	down	136.656	64.3478	-1.08658	0.00370954
XL-9_2-gene47867;slco1b3.L	T4	down	782.192	226.744	-1.78646	1.58243e-05
XL-9_2-gene50303;pyroxd1.L	T4	down	485.167	247.444	-0.97138	2.67589e-06
XL-9_2-gene17771;sult6b1l.L	T4	down	444.329	181.345	-1.29289	0.00959359
XL-9_2-gene27516;Xelaev18016676m	T4	up	52.8197	107.352	1.0232	3.68146e-05
XL-9_2-gene7067;LOC108710735	T4	down	503.622	207.222	-1.28117	5.8151e-06
XL-9_2-gene25187;cyfip2.L	T4	down	30.6438	12.0796	-1.34302	0.00271486
XL-9_2-gene13866;ccnd2.L	T4	up	19.7857	41.5051	1.06883	0.00607286
XL-9_2-gene5308;rfx4.L	T4	up	90.1095	174.704	0.955162	5.25166e-05
XL-9_2-gene25467;Xelaev18016877m	T4	up	5.04657	17.4046	1.78609	0.00807057
XL-9_2-gene19229;slc23a1.L	T4	down	161.496	28.8091	-2.4869	0.0010916
XL-9_2-gene17681;neurog1.L	T4	up	32.915	101.622	1.6264	0.000594657
XL-9_2-gene1532;hmmr.L	T4	up	12.7339	54.1676	2.08875	0.000307567
XL-9_2-gene22180;Xelaev18016982m	T4	up	12.7753	27.1048	1.08519	0.0188748
XL-9_2-gene4535;LOC108710206 [provisional:pcdha8]	T4	up	45.6645	98.7775	1.11311	0.00130032
XL-9_2-gene37114;LOC108710207 [provisional:pcdha8]	T4	up	8.05174	23.784	1.56262	0.0035349
XL-9_2-gene43567;LOC108710208 [provisional:pcdha5]	T4	up	15.4265	34.8049	1.17388	0.00689207
XL-9_2-gene40354;LOC108710218	T4	up	14.4523	39.5261	1.4515	0.00043845
XL-9_2-gene46151;LOC108710885 [provisional:pcdhgc5]	T4	up	7.05174	19.4465	1.46346	0.0124054
XL-9_2-gene43907;LOC108710219 [provisional:pcdhgc5]	T4	up	8.39025	19.088	1.18588	0.0434533
XL-9_2-gene9690;LOC108710891 [provisional:f2rl2]	T4	up	21.8426	53.2011	1.28431	0.000271063
XL-9_2-gene20190;fam13b.L	T4	up	43.3415	85.352	0.977676	0.00588515
XL-9_2-gene34771;dck.2.L	T4	up	9.04657	51.1718	2.49991	6.09787e-06
XL-9_2-gene3019;foxi1.L	T4	down	130.989	42.5428	-1.62246	0.00146858
XL-9_2-gene6170;zcchc10.L	T4	up	64.9128	130.541	1.00792	1.9662e-05
XL-9_2-gene45518;leap2.L	T4	down	38.7783	17.4507	-1.15197	0.00380293
XL-9_2-gene48263;pole4.L	T4	up	11.7753	25.0922	1.09147	0.0222604
XL-9_2-gene43353;sh3pxd2b.L	T4	up	146.268	327.718	1.16385	7.7729e-05
XL-9_2-gene15655;slc26a2.2.L	T4	down	168.527	38.1383	-2.14367	0.000463904
XL-9_2-gene24320;Xetrov90007682m.L	T4	up	1.01035	7.68762	2.92768	0.0316806
XL-9_2-gene12797;cplx2.L	T4	up	235.889	516.779	1.13144	1.15194e-06
XL-9_2-gene10423;cfap43.L	T4	up	17.4782	38.1257	1.12521	0.00299354
XL-9_2-gene889;nsd1.L	T4	up	180.35	383.332	1.08779	0.000211682
XL-9_2-gene12180;kif20a.L	T4	up	63.4967	189.979	1.58108	0.000716225
XL-9_2-gene10484;depdc4.L	T4	up	11.4213	29.7756	1.3824	0.00225537
XL-9_2-gene2040;slc5a8.1.L	T4	down	64.4531	25.4465	-1.34079	0.00483144
XL-9_2-gene37554;gnptab.L	T4	up	60.8714	132.849	1.12595	1.42762e-05
XL-9_2-gene45536;dram1.L	T4	up	10.1035	22.7421	1.17051	0.0279721
XL-9_2-gene21782;Xelaev18017375m	T4	up	4.69254	16.067	1.77566	0.00471123
XL-9_2-gene45755;parpbp.L	T4	up	14.3954	53.8929	1.90449	5.47002e-05
XL-9_2-gene26190;pmch.L	T4	up	13.7391	41.176	1.58352	9.41897e-05
XL-9_2-gene47975;nuak1.L	T4	up	77.918	204.48	1.39193	1.24801e-05
XL-9_2-gene13764;tmtc2.L	T4	up	50.7421	137.253	1.43559	6.11903e-05
XL-9_2-gene10030;alx1.L	T4	up	33.6231	68.2388	1.02114	0.00140329
XL-9_2-gene11189;mgat4c.L	T4	up	6.72358	17.3962	1.37147	0.0254778
XL-9_2-gene33165;Xelaev18017456m	T4	up	5.74945	27.7463	2.2708	0.034654
XL-9_2-gene10806;socs2.L	T4	up	29.2277	57.155	0.967546	0.0218809
XL-9_2-gene11258;amdhd1.L	T4	up	42.3518	156.149	1.88242	0.00179865
XL-9_2-gene7479;hal.2.L	T4	up	109.291	212.433	0.958842	0.00121224
XL-9_2-gene19518;hmga2.L	T4	up	26.8271	80.6685	1.58832	8.31296e-05
XL-9_2-gene48726;e2f7.L	T4	up	18.119	55.4926	1.61479	0.000815001
XL-9_2-gene3026;slc38a1.L	T4	up	23.5093	49.2053	1.06559	0.0185431
XL-9_2-gene41078;yaf2.L	T4	up	54.1272	105.836	0.967408	0.000835366
XL-9_2-gene42852;pdzrn4.L	T4	up	11.4161	24.763	1.11712	0.0254639
XL-9_2-gene7931;ifrd1.L	T4	up	42.7007	86.2891	1.01492	0.000340676
XL-9_2-gene15709;bmt2.L	T4	up	104.26	216.417	1.05363	1.73593e-05
XL-9_2-gene11521;ppp1r3a.L	T4	up	25.5765	49.9223	0.964864	0.010287
XL-9_2-gene9095;tes.L	T4	up	61.272	120.681	0.977899	0.00229194
XL-9_2-gene41453;LOC108711140	T4	up	52.8145	104.406	0.983204	0.000327072
XL-9_2-gene44050;ptprz1.L	T4	up	440.774	951.888	1.11075	2.12573e-06
XL-9_2-gene47312;atp6ap1.1.L	T4	down	52.9698	21.4339	-1.30527	0.0477658
XL-9_2-gene44313;pot1.L	T4	up	4.02587	16.4255	2.02857	0.00239115
XL-9_2-gene17547;znf800.L	T4	up	29.9254	71.6518	1.25963	0.000143694
XL-9_2-gene45255;panx2.L	T4	up	5.72358	17.0712	1.57658	0.0103691
XL-9_2-gene38406;LOC108711162 [provisional:mlc1]	T4	up	10.7391	22.0964	1.04094	0.0492151
XL-9_2-gene19517;pim3.L	T4	up	213.863	437.064	1.03116	3.0879e-06
XL-9_2-gene4030;creld2.L	T4	up	37.9771	82.9977	1.12794	0.000192
XL-9_2-gene16743;zbed4.L	T4	up	59.4243	131.57	1.1467	5.76054e-05
XL-9_2-gene17171;gtse1.L	T4	up	40.2639	103.385	1.36048	0.000230106
XL-9_2-gene20462;abcd2.L	T4	up	25.8995	58.1886	1.16781	0.00115799
XL-9_2-gene4916;dus4l.L	T4	up	27.2691	53.5806	0.974445	0.00288605
XL-9_2-gene31253;Xelaev18017765m	T4	up	1.01035	6.36685	2.65573	0.0420542
XL-9_2-gene14709;pus7.L	T4	up	29.5713	91.3687	1.6275	3.25598e-05
XL-9_2-gene13856;cd36.L	T4	down	156.519	67.048	-1.22307	0.00392949
XL-9_2-gene3220;grm3.L	T4	up	45.034	95.0354	1.07745	0.00126674
XL-9_2-gene31672;Xelaev18017809m	T4	up	26.8736	86.0103	1.67832	8.59282e-06
XL-9_2-gene42771;phyh.L	T4	down	98.5027	37.5135	-1.39275	0.00122507
XL-9_2-gene13480;mcm10.L	T4	up	21.1397	61.2598	1.53499	0.0015957
XL-9_2-gene4448;LOC108711224 [provisional:znf436]	T4	up	15.1345	29.8008	0.977505	0.0283565
XL-9_2-gene5650;ankrd16.L	T4	down	144.702	64.9306	-1.15612	1.00765e-05
XL-9_2-gene23370;Xelaev18017910m	T4	up	19.8012	62.2388	1.65223	0.000328543
XL-9_2-gene46405;LOC108711252 [provisional:prrt4]	T4	up	56.4398	114.744	1.02363	0.000107197
XL-9_2-gene6188;calu.L	T4	up	142.795	303.173	1.0862	2.77989e-05
XL-9_2-gene9939;ncaph2.L	T4	up	19.4782	87.6518	2.16992	9.74782e-06
XL-9_2-gene44926;arsa.2.L	T4	down	740.834	323.513	-1.19533	9.67771e-05
XL-9_2-gene13767;LOC108711265	T4	up	19.1294	61.2388	1.67866	0.000175611
XL-9_2-gene1194;pstpip1.L	T4	up	24.5662	47.5261	0.952046	0.00480517
XL-9_2-gene7956;slc28a2.L	T4	down	222.936	98.203	-1.18279	0.00197534
XL-9_2-gene1428;rab8b.L	T4	up	18.1759	37.5303	1.04603	0.0098241
XL-9_2-gene18341;pclaf.L	T4	up	31.2587	99.1108	1.66478	1.47754e-05
XL-9_2-gene17162;klf13.L	T4	up	53.0806	105.102	0.98554	0.00511424
XL-9_2-gene19329;ccnb2.L	T4	up	13.1138	34.1173	1.37942	0.00355735
XL-9_2-gene9475;prtg.L	T4	up	23.1863	46.5345	1.00503	0.00476467
XL-9_2-gene45334;mapk6.L	T4	up	128.978	264.934	1.03851	6.41818e-05
XL-9_2-gene5743;cep152.L	T4	up	4.36438	15.3962	1.81872	0.00594272
XL-9_2-gene16679;atp8b4.L	T4	up	18.1656	43.5009	1.25984	0.00091457
XL-9_2-gene20284;LOC108711407 [provisional:trpm7]	T4	down	64.7399	29.8804	-1.11546	0.0422388
XL-9_2-gene9919;slc27a2.L	T4	down	49.5692	24.1131	-1.03962	0.0145264
XL-9_2-gene4078;gatm.L	T4	down	133.594	49.5973	-1.42952	0.000554359
XL-9_2-gene9910;mex3b.L	T4	up	147.487	339.878	1.20443	3.79527e-05
XL-9_2-gene36438;prc1.L	T4	up	7.03622	33.1089	2.23435	6.11903e-05
XL-9_2-gene26693;Xelaev18018357m	T4	up	18.4523	38.8636	1.07462	0.0069934
XL-9_2-gene16583;mctp2.L	T4	up	26.9047	55.8887	1.0547	0.00155868
XL-9_2-gene26646;Xelaev18018408m	T4	up	16.1294	55.8552	1.792	3.02876e-05
XL-9_2-gene17836;slc51b-like.L	T4	down	410.357	123.582	-1.73141	0.000302546
XL-9_2-gene38989;igdcc3.L	T4	up	99.4221	208.729	1.06999	0.00126599
XL-9_2-gene12320;kif23.L	T4	up	41.9254	171.49	2.03223	0.000123807
XL-9_2-gene13216;blm.L	T4	up	23.5403	50.2053	1.09271	0.00301718
XL-9_2-gene15348;tet3.L	T4	up	124.244	250.161	1.00968	0.00877774
XL-9_2-gene13359;snrpg.L	T4	up	8.71841	37.1676	2.09191	1.78008e-05
XL-9_2-gene33261;LOC100486572.L	T4	down	190.85	74.3729	-1.35959	0.00193234
XL-9_2-gene37263;LOC108710617 [provisional:gkn1]	T4	down	185.271	36.9348	-2.32659	0.000615634
XL-9_2-gene48863;ncaph.L	T4	up	33.6541	95.2975	1.50165	0.000246951
XL-9_2-gene31360;slk.L	T4	up	14.1035	31.8133	1.17358	0.005832
XL-9_2-gene12313;LOC108711576	T4	down	55.1686	24.7295	-1.15761	0.02089
XL-9_2-gene44885;gck.L	T4	down	198.948	102.237	-0.960484	0.00225537
XL-9_2-gene8185;cdca2-like.L	T4	up	45.9719	123.757	1.42868	0.000601381
XL-9_2-gene10654;sorbs3.L	T4	down	439.216	170.121	-1.36837	3.23247e-05
XL-9_2-gene3733;LOC108711632	T4	up	45.6852	94.6434	1.05078	0.000992255
XL-9_2-gene41997;LOC108711670	T4	up	14.8012	32.1173	1.11764	0.0085913
XL-9_2-gene586;evi5l.L	T4	up	48.3777	105.119	1.11961	0.000346883
XL-9_2-gene2681;spc24.L	T4	up	45.3725	87.6769	0.950378	0.00240247
XL-9_2-gene23145;nfix.L	T4	up	90.1686	392.815	2.12315	4.7233e-05
XL-9_2-gene42962;nfix.L	T4	up	19.4627	58.8385	1.59605	0.000130603
XL-9_2-gene47623;thibz.L	T4	up	26.0103	918.655	5.14237	0.00204072
XL-9_2-gene46415;LOC108710376 [provisional:dspp]	T4	down	396.495	67.7482	-2.54905	0.0122977
XL-9_2-gene29952;Xelaev18019160m	T4	down	410.353	70.7607	-2.53584	0.0120583
XL-9_2-gene44095;LOC108711737 [provisional:muc3b]	T4	down	349.235	101.253	-1.78623	0.00917484
XL-9_2-gene31178;Xelaev18019162m	T4	down	68.1612	10.4381	-2.70709	0.00738867
XL-9_2-gene47864;LOC108711751 [provisional:nxpe3]	T4	down	48.5588	25.1089	-0.951532	0.0378209
XL-9_2-gene9209;aurkb.L	T4	up	92.1302	242.88	1.3985	0.00110515
XL-9_2-gene48729;hes7.1.L	T4	up	13.4213	31.4758	1.22972	0.00370954
XL-9_2-gene3279;LOC108711760 [provisional:rnf152]	T4	up	33.8426	115.381	1.7695	1.12782e-05
XL-9_2-gene38690;LOC108710402 [provisional:casr]	T4	down	16.2121	4.67505	-1.79402	0.0136686
XL-9_2-gene40178;LOC108710410 [provisional:casr]	T4	down	11.8115	1.67505	-2.81792	0.00467495
XL-9_2-gene38763;LOC108710458 [provisional:casr]	T4	down	15.8322	4.69181	-1.75465	0.0279503
XL-9_2-gene15468;pcolce.L	T4	down	110.221	53.2598	-1.04928	0.000811548
XL-9_2-gene14420;plscr4.L	T4	down	37.8197	15.7547	-1.26336	0.0100459
XL-9_2-gene26737;Xelaev18019744m	T4	up	13.1035	28.1006	1.10065	0.0147286
XL-9_2-gene11056;akr1d1.S	T4	down	549.336	212.035	-1.37339	0.0015062
XL-9_2-gene10967;MGC68990	T4	down	317.881	105.195	-1.59542	2.08499e-05
XL-9_2-gene19697;mansc1.S	T4	down	901.4	464.307	-0.957089	0.000125092
XL-9_2-gene5002;wnt5b.S	T4	down	98.7739	46.8678	-1.07553	0.00132337
XL-9_2-gene47686;LOC108712579 [provisional:slc6a13]	T4	up	84.7554	187.717	1.14718	1.15194e-06
XL-9_2-gene11783;sgcd.S	T4	up	18.8271	39.7882	1.07953	0.00468916
XL-9_2-gene236;foxm1.S	T4	up	171.852	449.888	1.3884	1.40471e-05
XL-9_2-gene27078;Xelaev18019967m	T4	up	41.0082	83.0145	1.01745	0.00119078
XL-9_2-gene30569;Xelaev18020053m	T4	up	92.1146	185.842	1.01258	2.96679e-05
XL-9_2-gene27673;jade2.S	T4	up	3.69254	11.7253	1.66694	0.0331265
XL-9_2-gene13801;cdca2-like.S	T4	up	20.5041	63.1927	1.62385	0.00419796
XL-9_2-gene39274;LOC108712716 [provisional:dmbt1]	T4	down	182.517	91.3185	-0.999051	0.000242836
XL-9_2-gene21928;LOC100496891.S	T4	down	58.36	30.1467	-0.952982	0.00772548
XL-9_2-gene5796;npc1l1.S	T4	down	57.4376	13.3836	-2.10153	0.00530496
XL-9_2-gene44196;LOC108712290 [provisional:ckap2l]	T4	up	19.8167	86.9893	2.13412	7.8929e-05
XL-9_2-gene18475;ncaph.S	T4	up	26.1449	77.6141	1.56979	0.000102738
XL-9_2-gene18438;nup133.S	T4	up	52.4502	109.748	1.06518	2.22674e-05
XL-9_2-gene16070;gkn1.S	T4	down	10.1087	2.67924	-1.9157	0.044906
XL-9_2-gene45954;LOC108712460 [provisional:gkn3p]	T4	down	70.1819	12.4046	-2.50023	0.000592924
XL-9_2-gene34126;Xelaev18020376m	T4	up	37.6334	99.0145	1.39562	5.67938e-05
XL-9_2-gene4050;kif23.S	T4	up	29.5817	74.547	1.33345	0.00621757
XL-9_2-gene9401;zwilch.S	T4	up	28.5506	75.8929	1.41044	0.00220095
XL-9_2-gene37127;igdcc3.S	T4	up	51.7369	106.815	1.04585	0.00162079
XL-9_2-gene8888;slc51b-like.S	T4	down	163.075	35.1508	-2.2139	0.0014207
XL-9_2-gene37395;LOC108712840 [provisional:ntrk3]	T4	up	12.4472	26.459	1.08794	0.0171705
XL-9_2-gene47970;LOC108712312 [provisional:acan]	T4	down	24.6334	8.38362	-1.55497	0.00604774
XL-9_2-gene8284;ticrr.S	T4	up	3.3592	21.0796	2.64966	0.000239409
XL-9_2-gene5131;rhcg.S	T4	down	116.397	52.5051	-1.14852	0.00187397
XL-9_2-gene18572;anpep.S	T4	up	28.8426	273.712	3.24639	0.00168224
XL-9_2-gene8123;gdpgp1.S	T4	up	17.1397	47.4758	1.46985	0.00135368
XL-9_2-gene6962;prc1.S	T4	up	35.6386	96.9935	1.44445	0.00283148
XL-9_2-gene37681;LOC108712315 [provisional:il16]	T4	up	25.1966	58.8804	1.22456	0.000485175
XL-9_2-gene16994;gatm.S	T4	down	415.06	179.159	-1.21208	0.0021497
XL-9_2-gene41233;slc27a2.S	T4	up	11.031	101.901	3.20753	0.000322892
XL-9_2-gene6081;atp8b4.S	T4	up	28.238	68.2472	1.27313	0.00090447
XL-9_2-gene47475;cep152.S	T4	up	2.68219	10.0377	1.90395	0.0292449
XL-9_2-gene35267;dut.S	T4	up	31.6179	67.2598	1.089	0.000236597
XL-9_2-gene46217;ap4e1.S	T4	up	49.0858	96.0564	0.968576	0.00108942
XL-9_2-gene30520;Xelaev18020640m	T4	up	21.5093	48.5596	1.1748	0.00097071
XL-9_2-gene23044;Xelaev18020641m	T4	up	9.39542	28.4632	1.59907	0.000831787
XL-9_2-gene8422;LOC108712323 [provisional:unc13c]	T4	up	9.37473	25.1215	1.42207	0.00585093
XL-9_2-gene18140;lipc.S	T4	down	69.5101	28.7924	-1.27154	0.0242236
XL-9_2-gene12948;ccnb2.S	T4	up	9.41095	37.8049	2.00616	0.000431256
XL-9_2-gene50345;LOC108712950 [provisional:trpm1]	T4	up	4.3592	20.1048	2.2054	0.000192503
XL-9_2-gene37464;klf13.S	T4	up	27.2328	61.2263	1.1688	0.000192503
XL-9_2-gene6582;sord.S	T4	down	135.271	57.264	-1.24015	4.03311e-05
XL-9_2-gene38156;LOC108712474 [provisional:mrgprh]	T4	up	4.3592	18.3878	2.07661	0.00340663
XL-9_2-gene19690;pclaf.S	T4	up	25.2328	75.2556	1.5765	2.16936e-05
XL-9_2-gene13329;loxl1.S	T4	down	303.596	140.574	-1.11082	2.08003e-05
XL-9_2-gene9954;rab8b.S	T4	up	154.72	304.89	0.97863	1.21373e-06
XL-9_2-gene41409;crabp1.S	T4	up	22.4834	84.9809	1.91828	0.000328543
XL-9_2-gene23987;Xelaev18020816m	T4	up	6.71323	28.4381	2.08274	0.00066086
XL-9_2-gene17216;LOC108713010 [provisional:znf585a]	T4	up	50.1272	106.111	1.08191	7.52319e-05
XL-9_2-gene7839;ncaph2.S	T4	up	21.5041	81.5931	1.92384	0.00120418
XL-9_2-gene18323;miox.S	T4	down	47.9077	8.05447	-2.57239	0.000164743
XL-9_2-gene28964;Xelaev18020862m	T4	up	11.119	26.763	1.26721	0.0348018
XL-9_2-gene12869;LOC108713024 [provisional:prrt4]	T4	up	55.1323	108.061	0.970869	7.65583e-05
XL-9_2-gene6041;ahcyl2.S	T4	up	263.631	546.741	1.05234	2.99768e-06
XL-9_2-gene44360;LOC108713033 [provisional:klhdc10]	T4	up	86.1302	172.341	1.00068	1.63876e-05
XL-9_2-gene17642;cep41.S	T4	up	32.238	67.568	1.06758	0.00027741
XL-9_2-gene2982;tubal3.1.S	T4	down	17.5662	4.01676	-2.1287	0.0162461
XL-9_2-gene16855;pfkfb3.S	T4	up	35.649	74.6225	1.06575	0.000437067
XL-9_2-gene5124;celf2.S	T4	up	70.9025	143.033	1.01244	0.00069976
XL-9_2-gene15491;grm3.S	T4	up	27.53	67.9851	1.30422	0.000485175
XL-9_2-gene35037;pclo.S	T4	up	66.6002	134.608	1.01516	0.00268897
XL-9_2-gene39210;cd36.S	T4	down	132.723	32.8887	-2.01275	0.0191766
XL-9_2-gene22942;Xelaev18020975m	T4	up	8.74945	20.7756	1.24763	0.0254095
XL-9_2-gene42609;gtse1.S	T4	up	15.765	45.5009	1.52917	0.000322903
XL-9_2-gene13165;zbed4.S	T4	up	56.0703	117.849	1.07163	2.01102e-05
XL-9_2-gene5467;creld2.S	T4	up	22.2173	50.5387	1.1857	0.000385278
XL-9_2-gene15263;arl10b.S	T4	up	129.549	254.11	0.971955	1.18366e-05
XL-9_2-gene7471;atp6ap1.1.S	T4	down	202.447	78.0647	-1.3748	0.0029772
XL-9_2-gene13278;cttnbp2.S	T4	up	32.2587	68.2807	1.08179	0.00126737
XL-9_2-gene5387;cftr.S	T4	up	4.70806	14.0587	1.57825	0.0228685
XL-9_2-gene6820;lrrn3.S	T4	up	37.5403	98.4358	1.39074	3.95853e-05
XL-9_2-gene18295;thap5.S	T4	up	18.8529	41.8091	1.14903	0.00195073
XL-9_2-gene48057;pdzrn4.S	T4	up	15.4161	33.4381	1.11705	0.0069934
XL-9_2-gene13235;twf1.S	T4	up	12.7702	31.1173	1.28494	0.00367311
XL-9_2-gene48864;e2f7.S	T4	up	14.1035	47.5051	1.75203	0.00133704
XL-9_2-gene1279;tph2.S	T4	up	10.4161	23.0922	1.14859	0.0271171
XL-9_2-gene14907;hmga2.S	T4	up	13.0828	42.155	1.68804	0.000489825
XL-9_2-gene23293;Xelaev18021201m	T4	up	15.4006	93.2472	2.59807	0.00020634
XL-9_2-gene9171;kera.S	T4	down	95.1228	48.9139	-0.959547	0.00881745
XL-9_2-gene11741;mgat4c.S	T4	up	5.70806	15.067	1.40032	0.0382772
XL-9_2-gene9940;c12orf45.S	T4	up	16.1397	33.1131	1.03679	0.0130915
XL-9_2-gene21953;Xelaev18021322m	T4	up	10.0724	24.4129	1.27723	0.010909
XL-9_2-gene5247;scyl2.S	T4	up	14.8012	31.1508	1.07356	0.0135344
XL-9_2-gene8506;cdc25c.S	T4	up	27.6024	54.1676	0.972637	0.00189287
XL-9_2-gene3563;kif20a.S	T4	up	17.765	64.5177	1.86066	0.000738052
XL-9_2-gene34085;Xelaev18021341m	T4	up	7.72876	18.4213	1.25307	0.0335766
XL-9_2-gene12526;zfyve28-like.2.S	T4	up	5.70289	24.0629	2.07704	0.00133565
XL-9_2-gene33238;Xetrov90007682m.S	T4	up	3.01035	27.7169	3.20277	0.00185064
XL-9_2-gene30286;LOC100494454.S	T4	down	21.2173	8.70019	-1.28612	0.0288474
XL-9_2-gene24082;LOC100494615.S	T4	down	45.1323	16.7463	-1.43032	0.0049883
XL-9_2-gene3795;slc26a2.2.S	T4	down	52.0267	7.38362	-2.81685	0.0019862
XL-9_2-gene44229;stc2.S	T4	up	353.174	757.638	1.10113	0.000230106
XL-9_2-gene2811;sh3pxd2b.S	T4	up	48.4139	101.761	1.07169	8.29041e-05
XL-9_2-gene27576;Xelaev18021483m	T4	up	37.2742	124.777	1.74311	5.81379e-06
XL-9_2-gene11242;slc22a4.S	T4	up	16.5144	36.784	1.15535	0.00284482
XL-9_2-gene36363;fnip1.S	T4	up	25.2277	51.1718	1.02034	0.00250705
XL-9_2-gene19800;foxi1.S	T4	down	57.4169	27.459	-1.06419	0.0221127
XL-9_2-gene34884;fam13b.S	T4	up	11.1087	24.1089	1.11788	0.0222535
XL-9_2-gene18843;LOC108713297 [provisional:pcdhgc5]	T4	up	6.37473	20.7672	1.70387	0.00336418
XL-9_2-gene47267;LOC108713308 [provisional:pcdhgb5]	T4	up	5.04657	14.0503	1.47722	0.0365209
XL-9_2-gene34781;LOC108712432 [provisional:pcdha8]	T4	up	5.70806	15.0587	1.39952	0.0442101
XL-9_2-gene11168;slc22a18.L	T4	down	201.021	95.1527	-1.07903	0.000337221
XL-9_2-gene12410;LOC108713433 [provisional:ptprj]	T4	down	580.832	281.45	-1.04524	8.43411e-05
XL-9_2-gene50503;LOC108713707	T4	down	267.453	110.878	-1.27031	0.000617184
XL-9_2-gene47122;LOC108713438 [provisional:ncr3lg1]	T4	down	42.8352	17.4507	-1.29552	0.0226161
XL-9_2-gene28890;Xelaev18021689m	T4	down	38.4398	16.784	-1.19552	0.00439275
XL-9_2-gene50029;LOC108713714 [provisional:fbxw7]	T4	down	31.6955	15.7798	-1.0062	0.0337294
XL-9_2-gene46357;LOC779088 [provisional:rras2]	T4	up	6.71323	16.4297	1.29123	0.0489825
XL-9_2-gene3285;e2f8.L	T4	up	39.711	120.365	1.5998	0.00135816
XL-9_2-gene9802;dbx1.L	T4	up	7.73911	47.7798	2.62616	0.000130603
XL-9_2-gene26088;Xelaev18021831m	T4	down	37.7473	19.0712	-0.984974	0.0138064
XL-9_2-gene34370;prr5l.L	T4	down	214.499	86.3981	-1.3119	5.6947e-07
XL-9_2-gene4138;cat.1.L	T4	down	528.392	246.301	-1.10119	0.00776171
XL-9_2-gene35056;fgf19.L	T4	up	10.7702	27.459	1.35024	0.00628762
XL-9_2-gene6059;creb3l1.L	T4	down	103.795	48.8887	-1.08616	0.000141558
XL-9_2-gene4709;fbxo3.L	T4	down	216.719	111.723	-0.955897	2.67589e-06
XL-9_2-gene6049;rdm1.L	T4	up	9.41095	21.1048	1.16516	0.0326559
XL-9_2-gene4984;LOC108713797	T4	down	30.0185	4.36685	-2.78119	6.05316e-05
XL-9_2-gene47310;cyb5r2.L	T4	down	176.47	50.2388	-1.81255	6.11903e-05
XL-9_2-gene31722;LOC100497066.L	T4	down	192.75	53.2514	-1.85584	0.00914249
XL-9_2-gene28139;spink1.L	T4	down	236.841	105.966	-1.16031	0.0415979
XL-9_2-gene18654;kif18a.L	T4	up	24.8064	102.014	2.03999	6.41473e-05
XL-9_2-gene47108;incenp.L	T4	up	152.668	295.11	0.950855	0.00131136
XL-9_2-gene2933;ifitm5.L	T4	down	119.756	59.2388	-1.01549	0.00752557
XL-9_2-gene1028;igf2.L	T4	up	48.7524	100.736	1.04703	0.000668995
XL-9_2-gene25395;LOC101734280.L	T4	down	422.631	217.081	-0.961164	6.11903e-05
XL-9_2-gene44512;LOC108713473 [provisional:muc5b]	T4	down	195.824	64.0647	-1.61196	0.0346186
XL-9_2-gene43802;LOC108713475 [provisional:muc2]	T4	down	2515.02	1174.3	-1.09877	0.00139638
XL-9_2-gene12033;LOC108713872 [provisional:slc22a20]	T4	down	59.4117	16.7756	-1.82438	0.00627363
XL-9_2-gene6797;cdhr5.L	T4	down	662.379	292.332	-1.18005	0.00137704
XL-9_2-gene39398;naaladl1.L	T4	down	1198.7	606.759	-0.982277	0.00395785
XL-9_2-gene21527;Xelaev18022144m	T4	down	109.965	55.2263	-0.993623	0.0154694
XL-9_2-gene7009;rbm4.L	T4	up	159.653	337.481	1.07987	1.73593e-05
XL-9_2-gene4857;slc22a8l.1.L	T4	down	42.1737	4.35428	-3.27584	0.00183948
XL-9_2-gene20171;slc22a8l.2.L	T4	down	25.649	6.37104	-2.0093	0.0318232
XL-9_2-gene10494;cdca5.L	T4	up	15.0828	80.243	2.41147	3.01009e-05
XL-9_2-gene35452;LOC108713924	T4	up	41.4036	98.4442	1.24955	0.00109211
XL-9_2-gene17338;kmt5b.L	T4	up	52.8145	105.115	0.992962	0.00443757
XL-9_2-gene45911;npas4.L	T4	up	6.72876	15.4004	1.19455	0.0396524
XL-9_2-gene14174;tiprl.L	T4	up	14.1449	28.7756	1.02457	0.0262632
XL-9_2-gene17016;LOC398156 [provisional:pttg1]	T4	up	25.2277	54.8552	1.12062	0.00210268
XL-9_2-gene4681;LOC108713997 [provisional:cyp2j6]	T4	down	150.723	60.3562	-1.32033	0.00021094
XL-9_2-gene7747;LOC108714002 [provisional:htr3a]	T4	down	22.9305	7.71695	-1.57117	0.00904005
XL-9_2-gene13184;LOC108714003 [provisional:htr3a]	T4	down	236.174	93.4903	-1.33696	0.00201779
XL-9_2-gene35004;LOC108714020 [provisional:slc12a3]	T4	down	217.432	110.819	-0.972353	0.00165927
XL-9_2-gene9419;LOC108714028 [provisional:htr3a]	T4	down	45.5743	18.763	-1.28033	0.0269695
XL-9_2-gene1412;LOC108714029 [provisional:chst6]	T4	down	74.921	23.4674	-1.67471	0.00413029
XL-9_2-gene5011;cenpn.L	T4	up	5.70806	19.3752	1.76314	0.0125832
XL-9_2-gene28032;Xelaev18022585m	T4	up	12.7495	40.4926	1.66722	0.000132671
XL-9_2-gene10347;cdh5.L	T4	up	27.2484	63.2891	1.21579	0.00250889
XL-9_2-gene17460;chtf8.L	T4	up	56.1944	121.069	1.10733	0.00164054
XL-9_2-gene5746;has3.L	T4	up	9.04657	20.7169	1.19537	0.0356065
XL-9_2-gene12285;hnf4b.L	T4	down	450.916	192.718	-1.22637	0.00732111
XL-9_2-gene5170;klhl36.L	T4	up	31.6076	61.2011	0.953288	0.00309998
XL-9_2-gene24721;Xelaev18022657m	T4	up	7.71841	23.4255	1.60171	0.00237773
XL-9_2-gene16658;LOC108714086	T4	up	26.5351	59.9055	1.17479	0.000264069
XL-9_2-gene41630;LOC108713647	T4	down	305.852	148.821	-1.03925	0.00370954
XL-9_2-gene1881;shcbp1.L	T4	up	28.5869	67.243	1.23403	0.000427535
XL-9_2-gene1610;lonp2.L	T4	down	943.918	471.162	-1.00244	9.05199e-05
XL-9_2-gene38451;st3gal2.1.L	T4	up	89.037	182.408	1.03469	3.54349e-05
XL-9_2-gene23117;Xetrov90010784m.L	T4	down	21.1966	9.37104	-1.17755	0.0367513
XL-9_2-gene2892;ccdc102a.L	T4	up	58.1841	123.136	1.08156	7.96415e-06
XL-9_2-gene36175;LOC108713517 [provisional:polr2c]	T4	up	9.73911	24.4171	1.32603	0.00847583
XL-9_2-gene17387;anln-like.1.L	T4	up	33.9823	71.9097	1.0814	0.0108233
XL-9_2-gene3999;mcoln3.L	T4	up	9.4006	25.4423	1.4364	0.00294109
XL-9_2-gene12502;uox.L	T4	down	208.941	73.3017	-1.51118	0.0051907
XL-9_2-gene8156;ttll7.L	T4	up	81.329	179.725	1.14395	2.99768e-06
XL-9_2-gene26823;Xelaev18022912m	T4	up	5.04139	19.0587	1.91855	0.00138741
XL-9_2-gene17523;st6galnac3.L	T4	up	18.8064	54.5303	1.53584	1.39295e-05
XL-9_2-gene48080;erich3.L	T4	up	16.4679	32.176	0.966331	0.0242224
XL-9_2-gene42782;depdc1.L	T4	up	17.4316	62.5051	1.84227	0.000641367
XL-9_2-gene11579;gng12.L	T4	up	8.39025	19.1006	1.18683	0.0363837
XL-9_2-gene7706;pif1.L	T4	up	5.69254	30.4423	2.41893	0.000121962
XL-9_2-gene18459;cdc20.L	T4	up	58.5692	130.807	1.15922	0.00161298
XL-9_2-gene5808;artn.L	T4	up	10.7546	23.4088	1.12209	0.0369641
XL-9_2-gene42363;LOC108714266	T4	up	12.7546	36.7924	1.52839	0.000191509
XL-9_2-gene38587;best4.L	T4	down	52.6519	12.7505	-2.04594	0.000196604
XL-9_2-gene3259;kif2c.L	T4	up	12.0931	47.4968	1.97364	0.000976547
XL-9_2-gene581;klf17.L	T4	down	265.402	129.316	-1.03727	0.000108095
XL-9_2-gene8776;pik3r3.L	T4	up	7.02587	20.0754	1.51468	0.0141107
XL-9_2-gene15314;pomgnt1.L	T4	up	106.624	243.53	1.19157	2.20485e-06
XL-9_2-gene38782;nsun4.L	T4	down	135.49	68.0522	-0.993475	0.000309192
XL-9_2-gene7660;faah.3.L	T4	up	88.7813	212.771	1.26097	0.000239541
XL-9_2-gene8397;ccnb1.2.L	T4	up	37.9668	144.79	1.93115	2.38505e-05
XL-9_2-gene15870;cyp4b1.L	T4	down	545.137	145.767	-1.90296	0.000448663
XL-9_2-gene39306;XB980013.L [provisional:cyp4b1]	T4	down	189.473	30.5135	-2.63447	0.000759227
XL-9_2-gene40463;LOC108714294 [provisional:cyp4b1]	T4	down	827.141	365.347	-1.17887	0.00260027
XL-9_2-gene21284;loc100488227.L	T4	down	261.105	134.603	-0.955913	0.00749184
XL-9_2-gene12998;stil.L	T4	up	46.3881	92.3771	0.993782	0.000601264
XL-9_2-gene3552;calr3.L	T4	up	7.39025	20.1131	1.44444	0.0130072
XL-9_2-gene14526;orc1.L	T4	up	18.4782	69.8887	1.91924	9.4617e-06
XL-9_2-gene31254;Xelaev18023193m	T4	up	9.42129	21.0587	1.16042	0.0298333
XL-9_2-gene37192;lrp8.L	T4	up	51.7266	103.773	1.00446	5.85852e-05
XL-9_2-gene39244;pcsk9.L	T4	down	178.444	69.9642	-1.35079	0.000579126
XL-9_2-gene27285;Xelaev18023240m	T4	up	13.1345	27.7672	1.08002	0.0182158
XL-9_2-gene15649;tor1aip1-like.L	T4	up	75.0267	152.815	1.02631	0.000162246
XL-9_2-gene4328;soat1.L	T4	up	29.8478	126.394	2.08223	0.000112445
XL-9_2-gene5296;LOC108714379	T4	down	190.98	66.9725	-1.51178	0.00018164
XL-9_2-gene18034;mtf2.L	T4	up	49.6852	140.511	1.4998	1.95454e-05
XL-9_2-gene9692;btbd8.L	T4	up	76.3393	160.071	1.06821	0.000165782
XL-9_2-gene2648;znf644.L	T4	up	33.9305	95.3939	1.49131	0.00018164
XL-9_2-gene24544;Xelaev18023350m	T4	up	2.68219	9.37524	1.80544	0.0445411
XL-9_2-gene13642;lrrc8b.L	T4	up	58.4864	116.482	0.993933	4.51949e-05
XL-9_2-gene800;ankrd45.L	T4	down	29.0133	12.3794	-1.22877	0.0101246
XL-9_2-gene11908;fmo3.L	T4	up	4.71841	16.0545	1.7666	0.0107379
XL-9_2-gene7;fmo2.L	T4	up	12.7702	59.5261	2.22075	0.000284463
XL-9_2-gene13117;fmo2.L	T4	up	6.3592	82.5345	3.69808	0.000103814
XL-9_2-gene11374;nuf2.L	T4	up	11.4109	27.7714	1.28318	0.00834612
XL-9_2-gene9878;LOC108714424	T4	down	57.2876	23.1048	-1.31003	0.00089047
XL-9_2-gene4157;rnpc3.L	T4	up	25.8995	58.9432	1.1864	0.000708858
XL-9_2-gene46166;LOC108714434 [provisional:aspm]	T4	up	59.1479	245.796	2.05506	0.000232071
XL-9_2-gene43612;kif14.L	T4	up	22.8374	103.643	2.18216	7.5532e-05
XL-9_2-gene6855;ddx59.L	T4	down	338.542	174.083	-0.959557	2.49533e-05
XL-9_2-gene19114;aknad1.L	T4	down	39.8145	17.4297	-1.19175	0.00309754
XL-9_2-gene28304;Xelaev18023478m	T4	up	55.7731	116.815	1.06659	0.000548311
XL-9_2-gene39442;f13b.L	T4	up	7.72358	66.2347	3.10024	5.99218e-05
XL-9_2-gene14359;hmox1.L	T4	up	105.13	207.446	0.98056	3.46563e-05
XL-9_2-gene19282;mcm5.L	T4	up	141.2	355.282	1.33122	7.17332e-05
XL-9_2-gene9294;cenpm.L	T4	up	31.2587	66.939	1.09859	0.000225975
XL-9_2-gene7759;rgs1.L	T4	up	10.4523	28.4381	1.444	0.00158672
XL-9_2-gene13733;fmo5.1.L	T4	down	171.783	74.0061	-1.21487	0.00221342
XL-9_2-gene14989;cbx6.L	T4	up	102.458	206.517	1.01123	8.74015e-05
XL-9_2-gene1872;lgals1.1.L	T4	up	14.8064	60.8468	2.03896	0.000121489
XL-9_2-gene5335;fancd2.L	T4	up	29.8995	77.9013	1.38153	0.00143852
XL-9_2-gene17089;acy1.2.L	T4	up	51.4553	228.062	2.14804	0.00213107
XL-9_2-gene6973;glyctk.L	T4	down	183.615	66.3645	-1.4682	0.00131702
XL-9_2-gene15333;wdr82.L	T4	up	213.535	422.043	0.98292	5.28546e-06
XL-9_2-gene10185;mgp.L	T4	up	12.119	43.1383	1.8317	0.00654921
XL-9_2-gene6554;mcm2.L	T4	up	86.0008	332.423	1.9506	1.79676e-05
XL-9_2-gene39620;slc26a6.2.L	T4	down	144.028	19.7672	-2.86517	0.0188844
XL-9_2-gene28499;LOC100485975.L	T4	down	43.4657	22.0754	-0.977435	0.0067466
XL-9_2-gene14751;rybp.L	T4	up	136.076	266.268	0.968463	4.92074e-05
XL-9_2-gene13143;kbtbd8.L	T4	up	9.10866	20.4297	1.16536	0.0399476
XL-9_2-gene38440;adamts9.L	T4	up	54.4967	124.052	1.18671	0.000127743
XL-9_2-gene30100;Xelaev18024148m	T4	up	12.0983	31.8133	1.39483	0.00161513
XL-9_2-gene44093;LOC108714735 [provisional:4930452b06rik]	T4	down	48.2462	19.1089	-1.33617	0.000657431
XL-9_2-gene17949;npas4.S	T4	up	6.72358	16.7169	1.31401	0.0176087
XL-9_2-gene12882;LOC108715136	T4	up	5.37473	17.7379	1.72257	0.0052929
XL-9_2-gene43962;LOC108715139	T4	up	54.1065	110.824	1.03439	3.99083e-05
XL-9_2-gene2379;XB5901661.S [provisional:rabepk]	T4	up	46.7783	161.845	1.7907	0.000132369
XL-9_2-gene28247;Xelaev18024228m	T4	up	9.74945	26.7505	1.45617	0.0147161
XL-9_2-gene16161;lrrn4cl.S	T4	up	8.07761	20.0587	1.31222	0.0166502
XL-9_2-gene8510;cdca5.S	T4	up	29.8892	116.052	1.95708	0.000229662
XL-9_2-gene47277;cdhr5.S	T4	down	680.806	350.693	-0.957035	0.00261298
XL-9_2-gene12189;slc22a8.S	T4	down	321.074	131.291	-1.29014	2.27225e-05
XL-9_2-gene12965;slc22a6.S	T4	down	157.762	44.5973	-1.82272	0.00511254
XL-9_2-gene29686;Xetrov90029923m.S	T4	up	29.9254	58.96	0.978367	0.0014482
XL-9_2-gene10899;incenp.S	T4	up	67.2151	159.819	1.24958	0.000168677
XL-9_2-gene45511;LOC108714935 [provisional:ifitm3]	T4	down	53.6623	20.1383	-1.41397	0.00538227
XL-9_2-gene15795;pkp3.S	T4	down	1398.03	706.268	-0.98511	0.00040835
XL-9_2-gene20203;igf2.S	T4	up	9.71841	26.8008	1.46348	0.00218332
XL-9_2-gene30382;LOC101734280.S	T4	down	866.945	389.41	-1.15465	5.86951e-06
XL-9_2-gene2036;cyb5r2.S	T4	down	450.72	183.834	-1.29383	0.0002281
XL-9_2-gene44537;gh2.S	T4	down	14.5196	4.02095	-1.85239	0.0274411
XL-9_2-gene26749;Xelaev18024458m	T4	up	78.3755	170.633	1.12242	5.51777e-05
XL-9_2-gene34695;fgf19.S	T4	up	1.34886	8.68343	2.68653	0.0127187
XL-9_2-gene12801;LOC108715314 [provisional:fbxw7]	T4	up	17.4523	53.5051	1.61626	0.000863428
XL-9_2-gene5717;LOC108714950	T4	down	75.2543	36.1467	-1.05791	0.00917484
XL-9_2-gene43007;LOC108715356 [provisional:cbln1]	T4	up	33.6231	65.9306	0.971497	0.00101809
XL-9_2-gene12075;LOC108715076 [provisional:chst6]	T4	down	60.3497	25.784	-1.22687	0.00500688
XL-9_2-gene6986;LOC108715382 [provisional:ppp1r3d]	T4	up	2.34886	10.7169	2.18986	0.0127444
XL-9_2-gene37467;cenpn.S	T4	up	3.0207	13.3794	2.14706	0.00405089
XL-9_2-gene1311;cdh8.S	T4	up	35.2432	74.6853	1.08348	0.00380178
XL-9_2-gene17617;cmtm4.S	T4	up	101.463	201.792	0.991908	5.63827e-05
XL-9_2-gene11830;crispld2.S	T4	up	22.1552	57.5847	1.37804	0.000111322
XL-9_2-gene8738;wfdc1.S	T4	up	36.2173	122.098	1.75329	4.93391e-05
XL-9_2-gene39746;znf507.S	T4	up	17.4834	39.8929	1.19015	0.0089186
XL-9_2-gene7277;fa2h.S	T4	down	238.179	114.857	-1.05221	0.000292335
XL-9_2-gene14954;pllp.S	T4	down	440.887	225.781	-0.965485	0.0035963
XL-9_2-gene19422;fhod1.S	T4	up	14.1035	32.1257	1.18768	0.00581296
XL-9_2-gene5884;mcoln3.S	T4	up	17.4523	42.8427	1.29563	0.00392725
XL-9_2-gene47035;LOC108714977 [provisional:uox]	T4	down	23.6179	6.36266	-1.89218	0.00192905
XL-9_2-gene50040;depdc1.S	T4	up	4.36438	14.0335	1.68503	0.0127195
XL-9_2-gene47596;alg6.S	T4	up	15.1345	31.763	1.06951	0.0111114
XL-9_2-gene21751;Xelaev18025140m	T4	up	65.711	170.924	1.37915	0.000105624
XL-9_2-gene27106;Xelaev18025141m	T4	up	1.67702	9.70019	2.53212	0.00763855
XL-9_2-gene19880;cdc20.S	T4	up	58.6054	121.065	1.04667	0.00172227
XL-9_2-gene12754;nasp.S	T4	up	20.1449	60.872	1.59537	5.13871e-05
XL-9_2-gene34773;best4.S	T4	down	222.701	67.6602	-1.71873	8.74015e-05
XL-9_2-gene44399;LOC108715571 [provisional:klf4]	T4	down	25.9719	8.02095	-1.69511	0.0012578
XL-9_2-gene50714;LOC108715578 [provisional:rad54l]	T4	up	21.5093	73.2095	1.76707	0.00187698
XL-9_2-gene2263;faah.2.S	T4	down	416.755	213.702	-0.963602	0.000186303
XL-9_2-gene9110;faah.1.S	T4	down	121.387	46.5638	-1.38233	7.9385e-06
XL-9_2-gene1948;dmbx1.S	T4	up	43.9875	92.0605	1.06549	6.0726e-05
XL-9_2-gene20026;ccnb1.2.S	T4	up	34.2535	104.289	1.60626	0.000120455
XL-9_2-gene5966;trabd2b.S	T4	up	21.8115	53.2137	1.28671	0.00445784
XL-9_2-gene4737;tceanc2.S	T4	up	25.8995	56.5554	1.12674	0.000617296
XL-9_2-gene10616;fam151a.S	T4	down	552.742	210.077	-1.39569	0.00081811
XL-9_2-gene17079;bsnd.S	T4	down	44.1893	22.7547	-0.957534	0.0177608
XL-9_2-gene34426;cenpl.S	T4	up	20.8271	51.4758	1.30543	0.00342882
XL-9_2-gene6571;serpinc1.S	T4	down	304.33	79.3436	-1.93945	0.000145398
XL-9_2-gene16319;npl.S	T4	up	34.6852	67.2933	0.956144	0.00309754
XL-9_2-gene48772;qsox1.S	T4	down	73.9572	19.4171	-1.92936	9.06007e-05
XL-9_2-gene5664;frrs1.S	T4	down	119.433	55.568	-1.10388	0.000111175
XL-9_2-gene39079;mtf2.S	T4	up	126.373	288.744	1.1921	5.8151e-06
XL-9_2-gene15168;znf644.S	T4	up	26.5196	65.9181	1.31361	0.000563231
XL-9_2-gene25540;lrrc8c.S	T4	up	31.5765	61.2137	0.955002	0.00332792
XL-9_2-gene16531;lrrc8b.S	T4	up	63.1841	130.457	1.04594	0.00145056
XL-9_2-gene43488;myoc.S	T4	down	160.676	81.4442	-0.980275	0.008513
XL-9_2-gene1328;nuf2.S	T4	up	6.71841	22.7169	1.75758	0.00129345
XL-9_2-gene41241;MGC68456	T4	up	32.3208	66.6225	1.04355	0.00671087
XL-9_2-gene940;desi1.S	T4	up	224.462	446.355	0.991721	2.20485e-06
XL-9_2-gene7317;hmox1.S	T4	up	60.5692	117.115	0.951271	0.00143829
XL-9_2-gene5676;mcm5.S	T4	up	77.9542	213.071	1.45063	0.000141558
XL-9_2-gene17420;gprc5a.S	T4	up	16.1552	36.7756	1.18675	0.007383
XL-9_2-gene3661;prrx1.S	T4	up	35.3311	87.0564	1.30101	5.61242e-06
XL-9_2-gene16337;cbx6.S	T4	up	96.0939	202.846	1.07787	2.95865e-05
XL-9_2-gene44987;LOC108715773	T4	down	27.6076	11.0587	-1.31989	0.0120895
XL-9_2-gene41534;LOC108715777	T4	down	240.846	105.402	-1.1922	0.000129841
XL-9_2-gene5552;rangap1.S	T4	up	76.887	177.616	1.20795	0.00018164
XL-9_2-gene10789;lgals1.1.S	T4	up	9.06209	54.1425	2.57884	0.000427249
XL-9_2-gene19067;tst.S	T4	down	229.696	110.406	-1.0569	3.05961e-05
XL-9_2-gene19876;prkcd.S	T4	down	905.201	456.181	-0.988632	0.00142061
XL-9_2-gene12554;ecm2.1.S	T4	down	19.5455	8.70019	-1.16772	0.0451831
XL-9_2-gene50978;LOC108715030 [provisional:rassf1]	T4	down	42.4553	17.0545	-1.3158	0.000596685
XL-9_2-gene16032;wdr82.S	T4	up	148.971	290.318	0.962607	8.4391e-06
XL-9_2-gene22998;Xelaev18025822m	T4	up	10.0931	21.4004	1.08426	0.0367782
XL-9_2-gene34275;LOC100158544.S	T4	down	78.4997	38.8217	-1.01582	0.000389544
XL-9_2-gene18692;mcm2.S	T4	up	74.9387	185.557	1.30808	0.0041714
XL-9_2-gene37529;LOC108715042 [provisional:slc26a6]	T4	down	194.161	53.3562	-1.86352	0.00260236
XL-9_2-gene45284;lamb2.S	T4	down	203.61	104.87	-0.957211	0.000185766
XL-9_2-gene6669;adamts9.S	T4	up	12.442	25.4381	1.03177	0.0296035
XL-9_2-gene13327;hao1.L	T4	down	107.965	38.8259	-1.47548	4.09714e-05
XL-9_2-gene47764;mcm8.L	T4	up	59.8145	176.149	1.55822	0.00125748
XL-9_2-gene921;cenpf.L	T4	up	64.0806	297.584	2.21534	0.000843896
XL-9_2-gene8933;tgfb2.L	T4	up	72.9128	149.991	1.04063	6.08882e-05
XL-9_2-gene444;slc30a10.L	T4	down	413.869	213.41	-0.955545	0.000162512
XL-9_2-gene31870;Xelaev18026240m	T4	down	62.0888	22.8049	-1.44499	0.0090442
XL-9_2-gene11333;taf1a.L	T4	up	34.2846	67.2263	0.971465	0.0036208
XL-9_2-gene15986;fam177b.L	T4	down	257.683	125.566	-1.03716	3.30201e-05
XL-9_2-gene10470;capn8.3.L	T4	down	57.7244	19.7714	-1.54576	0.00426601
XL-9_2-gene31251;Xelaev18026305m	T4	down	60.0215	21.7882	-1.46193	4.44962e-05
XL-9_2-gene48405;fosl2.L	T4	up	20.473	89.331	2.12544	0.000180881
XL-9_2-gene42479;LOC108716539	T4	down	60.714	27.7421	-1.12995	0.00159081
XL-9_2-gene35405;LOC108716538	T4	down	30.9875	15.0712	-1.03989	0.018553
XL-9_2-gene9743;slc1a4.L	T4	up	165.976	428.255	1.3675	4.76425e-05
XL-9_2-gene4909;bub1.L	T4	up	63.4243	194.274	1.61499	0.000399746
XL-9_2-gene36835;entpd6.L	T4	up	15.7805	32.7966	1.0554	0.0131495
XL-9_2-gene37796;dhx57.L	T4	up	68.2617	138.777	1.02363	0.000175779
XL-9_2-gene23210;LOC101735296.L	T4	down	27.711	5.68762	-2.28456	0.0255
XL-9_2-gene12283;rgs17.L	T4	up	10.4161	24.4548	1.2313	0.0140916
XL-9_2-gene35954;slc22a2.L	T4	down	198.719	77.4316	-1.35973	0.00152326
XL-9_2-gene15605;plekhg1.L	T4	up	92.4635	181.796	0.975366	0.00028569
XL-9_2-gene14368;fbxo5.L	T4	up	11.7546	49.1383	2.06362	0.000776968
XL-9_2-gene9142;c1orf131.L	T4	up	14.7857	36.1592	1.29016	0.00151958
XL-9_2-gene872;inmt.L	T4	up	6.4006	16.3836	1.35598	0.0340759
XL-9_2-gene44294;thbs2.L	T4	up	93.448	199.576	1.0947	0.000427535
XL-9_2-gene36159;capn9.L	T4	down	223.962	112.14	-0.99795	0.00444351
XL-9_2-gene29715;Xelaev18026850m	T4	up	2.01552	9.71276	2.26873	0.0171867
XL-9_2-gene38720;cebpz.L	T4	up	61.1323	120.178	0.975163	0.00347763
XL-9_2-gene14749;arid4b.L	T4	up	57.1168	120.882	1.08161	0.000273829
XL-9_2-gene48271;LOC108716733 [provisional:gng4]	T4	up	17.1138	42.4968	1.31219	0.00077615
XL-9_2-gene20365;cep170.L	T4	up	85.3445	168.805	0.983984	0.00693724
XL-9_2-gene47581;enpp1.L	T4	up	32.8892	68.5638	1.05983	0.00836437
XL-9_2-gene9522;hint3.L	T4	up	40.6593	86.6811	1.09213	5.59623e-05
XL-9_2-gene41486;LOC108716770 [provisional:clvs2]	T4	up	100.068	229.593	1.1981	5.62843e-05
XL-9_2-gene19441;pex3.L	T4	up	73.9232	143.608	0.958033	3.11171e-05
XL-9_2-gene47293;heca.L	T4	down	164.914	84.7398	-0.960606	6.11065e-05
XL-9_2-gene45233;aldh8a1.L	T4	down	187.589	89.7188	-1.06409	0.0014056
XL-9_2-gene17328;mtfr2.L	T4	up	23.1914	70.9725	1.61367	2.45368e-06
XL-9_2-gene43373;pln.L	T4	down	61.0318	30.851	-0.984243	0.00208156
XL-9_2-gene35399;slc35f1.L	T4	up	50.3932	109.115	1.11455	0.000786597
XL-9_2-gene19802;XB5897337.L [provisional]	T4	up	14.7391	115.027	2.96425	6.05568e-05
XL-9_2-gene8405;hs3st5.L	T4	up	32.9254	71.9893	1.12858	0.000271722
XL-9_2-gene1192;cep57l1.L	T4	up	14.4213	39.8468	1.46626	0.00366948
XL-9_2-gene14540;LOC108716849	T4	down	688.001	293.454	-1.22928	0.000286678
XL-9_2-gene8070;lin28b.L	T4	up	76.2513	173.796	1.18856	0.000133711
XL-9_2-gene14691;fut9.L	T4	up	39.326	80.9642	1.0418	0.00153003
XL-9_2-gene11288;casp8ap2.L	T4	up	26.4937	75.6769	1.5142	5.76054e-05
XL-9_2-gene50931;LOC108716876 [provisional:rragd]	T4	up	4.02587	13.3752	1.73219	0.015389
XL-9_2-gene35949;LOC108716877 [provisional:cep162]	T4	up	4.02587	14.7295	1.87134	0.0044776
XL-9_2-gene50691;cnr1.L	T4	up	18.7908	45.939	1.28969	0.0104239
XL-9_2-gene2642;LOC108716177 [provisional:mcph1]	T4	up	3.0207	11.3752	1.91294	0.0292189
XL-9_2-gene38173;angpt2.L	T4	up	19.8478	39.8343	1.00503	0.0147188
XL-9_2-gene17213;agpat5.L	T4	up	78.3548	151.974	0.955734	0.000170208
XL-9_2-gene1647;fam83b.L	T4	up	25.9461	50.568	0.962708	0.00542104
XL-9_2-gene18029;hcrtr2.L	T4	up	6.06726	23.0922	1.92829	0.000414133
XL-9_2-gene47305;LOC108716937 [provisional:dlgap2]	T4	up	7.04657	17.0838	1.27764	0.0416445
XL-9_2-gene49772;LOC108716951	T4	up	7.38508	19.0712	1.36871	0.0127921
XL-9_2-gene44767;slc51a.L	T4	down	51.6364	6.35847	-3.02164	0.000233532
XL-9_2-gene6506;bcl6.L	T4	up	230.486	492.156	1.09444	0.00106494
XL-9_2-gene49374;atp13a5l.1.L	T4	up	3.69771	13.7086	1.89037	0.00714577
XL-9_2-gene11459;ahsg.L	T4	up	2.67702	21.0503	2.97514	0.000446221
XL-9_2-gene34632;meltf.L	T4	down	321.235	73.5657	-2.12652	0.000157657
XL-9_2-gene11109;lrrc15.L	T4	up	44.915	124.36	1.46926	0.000819675
XL-9_2-gene8271;ect2.L	T4	up	16.0983	55.5303	1.78637	5.76054e-05
XL-9_2-gene8255;nceh1.L	T4	up	294.776	637.885	1.11368	8.4391e-06
XL-9_2-gene3071;lrriq4.L	T4	down	94.4406	39.1676	-1.26975	0.00157333
XL-9_2-gene43698;lrrc34.L	T4	down	82.9727	37.8217	-1.13342	0.000319769
XL-9_2-gene35064;arl14.L	T4	down	47.1893	8.05866	-2.54985	0.00125375
XL-9_2-gene1979;smc4.L	T4	up	63.1272	207.408	1.71614	8.29041e-05
XL-9_2-gene42634;LOC108717061 [provisional:gpr119]	T4	down	50.9542	13.3836	-1.92873	9.46108e-05
XL-9_2-gene44528;LOC108716366 [provisional:cpa6]	T4	down	83.8102	8.40457	-3.31788	0.0448026
XL-9_2-gene15494;XB5965330.L [provisional]	T4	down	645.143	288.978	-1.15866	0.0124814
XL-9_2-gene8330;spsb4.L	T4	up	110.208	221.809	1.00909	1.08924e-05
XL-9_2-gene31023;Xelaev18027769m	T4	up	46.7266	98.0061	1.06863	0.000637465
XL-9_2-gene208;XB5950266.L [provisional]	T4	down	451.58	196.255	-1.20225	6.99057e-05
XL-9_2-gene18867;erfe.L	T4	down	174.904	80.3017	-1.12306	5.6947e-07
XL-9_2-gene49378;amer3.L	T4	up	21.8426	49.5219	1.18092	0.0197417
XL-9_2-gene15139;cldn15.2.L	T4	down	396.98	200.513	-0.985369	0.000143929
XL-9_2-gene1325;otos.L	T4	down	98.482	42.5219	-1.21165	6.05316e-05
XL-9_2-gene3190;zbtb38.L	T4	up	39.7059	85.7063	1.11005	0.000718895
XL-9_2-gene48109;LOC108717155 [provisional:il20rb]	T4	down	405.822	209.905	-0.951111	0.018378
XL-9_2-gene43584;LOC108717158 [provisional:ccl11]	T4	up	24.2018	55.8594	1.20669	0.00132742
XL-9_2-gene35894;LOC108717166 [provisional:myt1l]	T4	up	58.4657	113.406	0.955841	0.0033288
XL-9_2-gene18171;rrm2.2.L	T4	up	64.1841	237.859	1.88982	0.000129347
XL-9_2-gene15381;smc6.1.L	T4	up	58.8352	138.123	1.23121	0.000343337
XL-9_2-gene48482;LOC108717192 [provisional:gen1]	T4	up	17.4575	54.5303	1.64321	0.00040265
XL-9_2-gene46063;LOC108717199	T4	down	133.917	68.3352	-0.970634	0.00311554
XL-9_2-gene47377;atad2b.L	T4	up	225.759	583.275	1.36939	1.173e-05
XL-9_2-gene24351;Xelaev18028168m	T4	up	10.0724	27.0796	1.42679	0.0143832
XL-9_2-gene3543;crisp1.3.L	T4	down	219.556	104.765	-1.06743	0.00328914
XL-9_2-gene23179;Xelaev18028220m	T4	up	5.67702	61.0922	3.42778	2.8143e-05
XL-9_2-gene7456;zmcm3.L	T4	up	174.829	436.863	1.32124	0.000111008
XL-9_2-gene42819;xkr5.L	T4	up	20.1242	82.264	2.03133	0.00013986
XL-9_2-gene3942;LOC495407	T4	down	405.2	83.7356	-2.27472	0.000841385
XL-9_2-gene11017;LOC108716390	T4	down	102.154	33.1592	-1.62326	0.000675788
XL-9_2-gene37561;LOC108716263 [provisional:gm4070]	T4	up	2.68736	23.7379	3.14293	0.00948398
XL-9_2-gene47722;LOC108716283	T4	up	13.088	46.4046	1.82603	0.0100444
XL-9_2-gene4071;pbk.L	T4	up	84.4169	231.855	1.45762	0.000129702
XL-9_2-gene43408;LOC108716290 [provisional:scara5]	T4	up	42.0289	123.044	1.54972	5.31299e-05
XL-9_2-gene4991;LOC108716062 [provisional:dnmt3a]	T4	up	535.69	1121.02	1.06534	9.42455e-06
XL-9_2-gene32791;Xelaev18028406m	T4	up	30.5869	61.5806	1.00956	0.000854271
XL-9_2-gene45064;LOC108716067 [provisional:trim25]	T4	down	37.4605	11.7169	-1.67677	0.00251659
XL-9_2-gene44008;srpk2l.L	T4	down	369.856	149.637	-1.3055	6.96881e-05
XL-9_2-gene46846;LOC108717284 [provisional:casr]	T4	down	14.8581	3.34171	-2.15259	0.00468494
XL-9_2-gene50398;LOC108717528 [provisional:prokr2]	T4	up	4.04139	12.7169	1.65383	0.0387237
XL-9_2-gene17430;LOC108717630 [provisional:gnmt]	T4	up	46.7162	108.369	1.21395	0.000478097
XL-9_2-gene7892;fosl2.S	T4	up	167.294	617.957	1.88512	3.0742e-05
XL-9_2-gene41327;LOC108717670 [provisional:plb1]	T4	down	252.593	58.7188	-2.10492	0.0213155
XL-9_2-gene11912;xdh.S	T4	down	765.732	303.8	-1.33372	8.57434e-05
XL-9_2-gene10074;coq8a.S	T4	down	848.885	407.735	-1.05794	2.02817e-05
XL-9_2-gene5922;capn2.S	T4	down	374.264	186.572	-1.00432	0.000581963
XL-9_2-gene20130;tgfb2.S	T4	up	5.03622	24.4297	2.27822	4.76234e-05
XL-9_2-gene42804;dtl.S	T4	up	16.4627	53.0964	1.68941	0.00198472
XL-9_2-gene2163;pkdcc.2.S	T4	up	52.4295	108.406	1.048	0.000134047
XL-9_2-gene6607;plekhh2.S	T4	up	168.86	338.557	1.00357	1.04231e-05
XL-9_2-gene7367;lrpprc.S	T4	up	14.442	31.7547	1.1367	0.00904005
XL-9_2-gene23419;prkce.S	T4	up	22.1604	51.2263	1.2089	0.000453046
XL-9_2-gene30331;LOC100496329.S	T4	down	39.122	11.0461	-1.82444	0.000628392
XL-9_2-gene10526;gins1.S	T4	up	15.7753	45.1844	1.51815	0.000284463
XL-9_2-gene4087;LOC108717786	T4	up	34.9771	72.264	1.04687	0.000854271
XL-9_2-gene9855;bcl2l11.S	T4	up	10.0776	30.1383	1.58044	0.000450709
XL-9_2-gene36673;MGC68647	T4	down	154.351	66.331	-1.21846	0.0066281
XL-9_2-gene16646;plekhg1.S	T4	up	36.6231	73.9935	1.01465	0.00327833
XL-9_2-gene2254;fbxo5.S	T4	up	8.05692	20.7505	1.36484	0.0300607
XL-9_2-gene7569;tbp.S	T4	up	33.9719	72.5806	1.09524	0.000176969
XL-9_2-gene29784;Xelaev18029028m	T4	up	7.02587	27.7589	1.9822	0.000294418
XL-9_2-gene48020;capn9.S	T4	down	272.469	128.928	-1.07952	0.000396802
XL-9_2-gene3730;cebpz.S	T4	up	38.003	87.9851	1.21115	0.00231095
XL-9_2-gene726;olig3.S	T4	up	36.6076	82.2556	1.16797	7.48882e-05
XL-9_2-gene16172;exoc8.S	T4	up	91.7089	183.758	1.00268	5.99218e-05
XL-9_2-gene50894;cep170.S	T4	up	52.7214	102.486	0.958967	0.00988917
XL-9_2-gene2823;nus1.S	T4	up	41.0651	89.9767	1.13164	0.000178116
XL-9_2-gene16620;nt5dc1.S	T4	up	83.0215	160.574	0.951682	8.96742e-05
XL-9_2-gene39712;rev3l.S	T4	up	76.6106	200.23	1.38604	5.36468e-06
XL-9_2-gene12576;slc16a10.S	T4	up	15.796	38.8678	1.29901	0.00483312
XL-9_2-gene12832;scml4.S	T4	up	76.2876	171.079	1.16514	0.000129312
XL-9_2-gene1132;grik2.S	T4	up	28.9202	63.2975	1.13007	0.000767678
XL-9_2-gene47428;fhl5.S	T4	down	99.1487	48.8385	-1.02158	0.000451323
XL-9_2-gene31787;Xelaev18029375m	T4	down	23.9357	11.3878	-1.07168	0.0366753
XL-9_2-gene19086;tpbg.S	T4	up	50.7266	99.7272	0.975246	0.00010829
XL-9_2-gene28805;Xelaev18029424m	T4	up	3.70806	11.7044	1.65831	0.036076
XL-9_2-gene19328;ttk.S	T4	up	27.5558	57.8552	1.07009	0.00259877
XL-9_2-gene20429;ogfrl1.S	T4	up	11.4368	26.7672	1.22678	0.00963922
XL-9_2-gene35848;col9a1-b	T4	down	472.309	231.806	-1.02681	0.000437791
XL-9_2-gene20087;prim2.S	T4	up	35.6179	82.2849	1.20803	0.00326282
XL-9_2-gene47167;angpt2.S	T4	up	11.8012	30.1048	1.35106	0.00806059
XL-9_2-gene44929;LOC108718024 [provisional:dlgap2]	T4	up	6.71841	19.4088	1.53052	0.00813158
XL-9_2-gene45500;clcn2.S	T4	down	435.017	187.863	-1.21139	0.000477443
XL-9_2-gene50598;MGC114819	T4	up	24.5869	62.2849	1.341	0.00702877
XL-9_2-gene27946;abcc5.S	T4	up	97.5773	189.433	0.957073	0.000633638
XL-9_2-gene47219;LOC108718036 [provisional:abcc5]	T4	up	70.9905	151.316	1.09187	0.0017653
XL-9_2-gene38745;slc51a.S	T4	down	410.125	29.155	-3.81425	0.000544535
XL-9_2-gene6858;tfrc.S	T4	up	29.5248	86.2724	1.54697	6.99057e-05
XL-9_2-gene24478;Xelaev18029627m	T4	up	63.2048	129.061	1.02994	0.00290358
XL-9_2-gene14717;atp13a5l.1.S	T4	up	23.8892	62.568	1.38907	1.93367e-05
XL-9_2-gene13132;ahsg.S	T4	up	22.3799	333.201	3.89612	0.00014295
XL-9_2-gene11619;meltf.S	T4	down	349.728	163.687	-1.09529	0.00120597
XL-9_2-gene15956;lrrc15.S	T4	up	20.7598	86.9474	2.06635	8.22989e-05
XL-9_2-gene6536;ect2.S	T4	up	8.07244	21.3836	1.40543	0.0368955
XL-9_2-gene741;arl14.S	T4	down	42.1893	6.36266	-2.72917	0.00373406
XL-9_2-gene40970;LOC108718135 [provisional:nyap2]	T4	up	26.5248	54.8929	1.04928	0.00110322
XL-9_2-gene16630;pls1.S	T4	down	361.419	120.882	-1.58007	0.000493409
XL-9_2-gene29754;Xelaev18029844m	T4	up	13.7857	35.4381	1.36213	0.000703297
XL-9_2-gene40104;LOC108718162 [provisional:dnase1l3]	T4	down	146.728	64.6518	-1.18238	0.000223652
XL-9_2-gene48545;agxt.S	T4	down	226.535	98.3897	-1.20316	2.84707e-05
XL-9_2-gene45882;snorc.S	T4	down	79.5618	37.4674	-1.08644	0.000142457
XL-9_2-gene31175;amer3.S	T4	up	16.4575	38.8259	1.23827	0.00249391
XL-9_2-gene35800;gpr55.S	T4	up	1.01035	6.68762	2.72664	0.0255643
XL-9_2-gene47885;hes6.2.S	T4	up	27.5455	60.1844	1.12757	0.0216599
XL-9_2-gene17929;tm4sf20.S	T4	down	122.475	56.635	-1.11272	0.00595322
XL-9_2-gene17713;zbtb38.S	T4	up	28.9047	63.96	1.14587	0.000937696
XL-9_2-gene3936;LOC108718220 [provisional:ccl11]	T4	up	20.1604	44.1006	1.12927	0.00459957
XL-9_2-gene31875;ccl34.S	T4	up	8.04657	31.0629	1.94874	0.000220543
XL-9_2-gene49434;LOC108718228 [provisional:myt1l]	T4	up	41.5869	93.6769	1.17157	0.00168186
XL-9_2-gene1439;atad2b.S	T4	up	29.915	64.9181	1.11775	0.00200707
XL-9_2-gene16460;fam167a.S	T4	up	39.0082	83.6644	1.10084	6.1458e-05
XL-9_2-gene8053;tdh.S	T4	up	52.4502	113.027	1.10765	0.000395593
XL-9_2-gene39146;LOC108717508 [provisional:gm4070]	T4	up	7.39542	30.7505	2.0559	0.00383327
XL-9_2-gene12237;esco2.S	T4	up	77.6675	204.712	1.39822	0.000168677
XL-9_2-gene6556;scara5.S	T4	up	26.5403	99.9055	1.91238	0.000269791
XL-9_2-gene46950;LOC108718324 [provisional:dnmt3a]	T4	up	761.527	1578.87	1.05193	1.67919e-05
XL-9_2-gene18682;abhd1.S	T4	down	121.782	50.9013	-1.25853	2.39764e-05
XL-9_2-gene48499;LOC108717525 [provisional:gpr139]	T4	down	23.238	10.7128	-1.11716	0.0370514
XL-9_2-gene37573;srpk2l.S	T4	down	137.005	46.243	-1.56692	5.92709e-05
XL-9_2-gene46296;LOC108717526	T4	down	35.7421	12.7337	-1.48897	0.000626115
XL-9_2-gene31577;Xelaev18030348m	T4	up	19.1552	42.4758	1.1489	0.0032908
XL-9_2-gene15368;LOC108719568 [provisional:tst]	T4	up	15.4213	114.818	2.89635	0.000132341
XL-9_2-gene12220;XB22065625.L [provisional]	T4	up	7.36438	62.1173	3.07636	5.6676e-05
XL-9_2-gene48045;LOC108718665 [provisional:rarres2]	T4	down	96.4406	48.8846	-0.980262	0.00133565
XL-9_2-gene10456;nktr.L	T4	up	14.1294	30.8049	1.12447	0.0105554
XL-9_2-gene46909;LOC108718465 [provisional:fcn1]	T4	down	55.9284	17.0712	-1.71201	2.8143e-05
XL-9_2-gene19409;LOC108718716	T4	down	412.505	181.88	-1.18142	0.000497266
XL-9_2-gene46501;acvr2b.L	T4	up	46.7421	94.4064	1.01416	9.73611e-05
XL-9_2-gene11958;insig1.L	T4	up	82.006	259.064	1.65951	2.2148e-09
XL-9_2-gene8469;en2.L	T4	up	13.7908	29.763	1.10981	0.0107034
XL-9_2-gene12851;ncapg2.L	T4	up	61.5174	136.752	1.1525	0.000463718
XL-9_2-gene30299;Xelaev18030701m	T4	up	21.1552	52.8887	1.32195	0.000121962
XL-9_2-gene20787;Xelaev18030737m	T4	up	52.768	109.769	1.05674	2.21695e-05
XL-9_2-gene43499;malrd1.L	T4	down	476.557	225.035	-1.0825	0.00480398
XL-9_2-gene3944;dbf4.L	T4	up	52.799	113.773	1.10758	1.27941e-05
XL-9_2-gene8382;slc25a40.L	T4	up	59.8456	116.794	0.964653	0.000355939
XL-9_2-gene6320;rundc3b.L	T4	up	48.0703	99.0815	1.04347	5.00268e-05
XL-9_2-gene6373;steap4.1.L	T4	up	24.5558	65.2849	1.41068	0.000910618
XL-9_2-gene41507;LOC108718843 [provisional:pon2]	T4	down	147.072	64.7188	-1.18426	0.00271359
XL-9_2-gene537;asns.L	T4	up	115.843	319.645	1.46429	5.25296e-05
XL-9_2-gene17152;col28a1.L	T4	down	51.8921	24.1299	-1.10469	0.00181649
XL-9_2-gene106;rpa3.L	T4	up	56.8818	111.023	0.964817	0.000193461
XL-9_2-gene42632;nxph1.L	T4	up	32.561	76.7063	1.2362	0.000139385
XL-9_2-gene19434;LOC108718872	T4	up	3.0207	10.7002	1.82468	0.0234214
XL-9_2-gene15961;nfe2l3.L	T4	up	67.1996	159.178	1.24412	0.00117456
XL-9_2-gene27980;Xelaev18031009m	T4	up	16.473	37.459	1.18521	0.00292864
XL-9_2-gene45487;LOC108718920 [provisional:kcnh8]	T4	up	7.05174	18.067	1.35731	0.0202987
XL-9_2-gene607;znf385d.L	T4	up	13.1397	25.4255	0.952345	0.0477949
XL-9_2-gene33798;Xelaev18031047m	T4	up	6.3592	35.784	2.4924	0.000556068
XL-9_2-gene22542;Xelaev18031062m	T4	up	30.5713	60.2347	0.978414	0.00152326
XL-9_2-gene16110;rbms3.L	T4	up	14.1087	55.5219	1.97648	9.36271e-05
XL-9_2-gene15617;gask1a.L	T4	up	53.5071	105.794	0.98346	0.000192844
XL-9_2-gene11810;atp2c1.S	T4	up	108.608	248.93	1.19661	6.41473e-05
XL-9_2-gene6791;cpne4.L	T4	up	42.3363	88.3813	1.06185	0.00164843
XL-9_2-gene3271;kif15.L	T4	up	8.06209	29.7882	1.88551	0.000604075
XL-9_2-gene14342;gli3.L	T4	up	131.112	274.848	1.06783	9.59708e-05
XL-9_2-gene18562;tert.L	T4	up	7.06209	18.7421	1.40811	0.0149277
XL-9_2-gene14121;ikzf1.L	T4	up	9.74428	23.4423	1.26649	0.0185444
XL-9_2-gene44365;anln.L	T4	up	20.4782	74.6308	1.86568	5.14659e-05
XL-9_2-gene13373;tbx20.L	T4	up	45.0444	90.3185	1.00367	0.00492172
XL-9_2-gene8040;trip13.L	T4	up	19.8219	54.8427	1.4682	0.000513877
XL-9_2-gene8226;ouro2.L	T4	down	363.755	45.5596	-2.99714	0.00654287
XL-9_2-gene19731;XB5740036.L [provisional]	T4	up	137.94	347.452	1.33278	0.00343986
XL-9_2-gene42160;LOC108719125 [provisional:col9a2]	T4	down	235.039	81.3771	-1.53021	1.73593e-05
XL-9_2-gene12760;smim13.L	T4	up	14.765	42.155	1.51353	0.000596685
XL-9_2-gene29367;Xelaev18031675m	T4	up	13.4627	26.7672	0.991501	0.0352932
XL-9_2-gene5227;jarid2.L	T4	up	287.344	704.348	1.29351	1.83944e-05
XL-9_2-gene12405;e2f3.L	T4	up	69.1686	234.492	1.76135	5.60997e-05
XL-9_2-gene8653;sox4.L	T4	up	234.441	549.378	1.22857	1.15194e-06
XL-9_2-gene15123;LOC108719153	T4	up	23.8426	59.8427	1.32763	0.00110322
XL-9_2-gene39042;LOC108718535 [provisional:gpld1]	T4	down	34.3984	11.3752	-1.59645	0.000692134
XL-9_2-gene21753;Xelaev18031727m	T4	down	27.6386	10.3752	-1.41354	0.0049897
XL-9_2-gene13955;gpld1.L	T4	down	12.1345	3.33752	-1.86227	0.0183412
XL-9_2-gene15151;adnp2.L	T4	up	82.7296	166.974	1.01315	4.41036e-05
XL-9_2-gene47380;znf407.L	T4	up	51.7731	105.664	1.02921	0.000280034
XL-9_2-gene32593;Xelaev18031784m	T4	down	59.4117	13.0629	-2.18528	0.00252618
XL-9_2-gene24247;Xelaev18031785m	T4	down	38.4967	10.4004	-1.8881	0.0402729
XL-9_2-gene4731;dok6.L	T4	up	7.39542	18.4213	1.31667	0.0259213
XL-9_2-gene1136;tmx3.L	T4	up	76.5743	172.958	1.17549	5.60997e-05
XL-9_2-gene19257;dsel.L	T4	up	12.7443	28.4968	1.16095	0.0102829
XL-9_2-gene28549;Xelaev18031844m	T4	up	39.3777	77.2807	0.97273	0.000437067
XL-9_2-gene3084;tmem200c.L	T4	up	40.6386	90.7398	1.15888	0.00171429
XL-9_2-gene12661;tyms.L	T4	up	70.6261	272.846	1.94982	0.000204112
XL-9_2-gene36023;abhd3.L	T4	up	34.9771	78.2933	1.16248	0.000192503
XL-9_2-gene32726;Xelaev18031949m	T4	up	110.557	301.794	1.44878	2.45321e-05
XL-9_2-gene40787;LOC108718576 [provisional:mep1b]	T4	down	71.8796	14.4171	-2.3178	0.00200484
XL-9_2-gene34856;LOC108718577 [provisional:mep1b]	T4	down	732.869	332.097	-1.14195	0.00637062
XL-9_2-gene18359;asxl3.L	T4	up	101.115	208.534	1.04429	0.00381749
XL-9_2-gene37203;spidr.L	T4	up	52.1272	106.761	1.03427	0.000167575
XL-9_2-gene3021;mcm4.L	T4	up	100.776	278.322	1.4656	3.64445e-05
XL-9_2-gene33949;XB22062446.L [provisional]	T4	down	116.382	51.8887	-1.16537	0.00228092
XL-9_2-gene34493;LOC108719242	T4	down	107.596	48.5387	-1.14842	0.00254515
XL-9_2-gene10656;sntg1.L	T4	up	20.4937	46.872	1.19354	0.0020165
XL-9_2-gene2426;st18.L	T4	up	15.7805	53.9139	1.77251	0.000325624
XL-9_2-gene40642;xkr4.L	T4	up	67.5071	163	1.27176	0.000104586
XL-9_2-gene49072;cyp7a1.L	T4	down	361.173	143.295	-1.3337	0.0323974
XL-9_2-gene2086;ca8.L	T4	up	9.7598	25.4297	1.38159	0.00580769
XL-9_2-gene21829;Xetrov90016856m.L	T4	up	10.7443	29.7672	1.47016	0.00105485
XL-9_2-gene2990;vxn.L	T4	up	6.36955	32.0922	2.33296	0.000283451
XL-9_2-gene756;slco5a1.L	T4	up	23.1604	47.872	1.04752	0.00644908
XL-9_2-gene7829;crispld1.L	T4	up	30.5506	71.2347	1.22138	0.00459498
XL-9_2-gene12136;hnf4g.L	T4	down	203.739	88.1066	-1.2094	0.00466561
XL-9_2-gene4696;pkia.L	T4	up	11.7805	25.8049	1.13125	0.0186091
XL-9_2-gene43600;znf704.L	T4	down	7.74945	1.00838	-2.94205	0.0173616
XL-9_2-gene7911;lrrcc1.L	T4	up	6.02587	21.1006	1.80804	0.00180258
XL-9_2-gene5383;ca13.L	T4	down	421.856	177.867	-1.24595	0.000574233
XL-9_2-gene5354;atp6v0d2.L	T4	down	103.231	52.2053	-0.983614	0.00437278
XL-9_2-gene2361;XB985134.L [provisional:slc7a6]	T4	up	3.69771	14.0545	1.92632	0.0138031
XL-9_2-gene19268;osgin2.L	T4	up	14.4627	30.4507	1.07414	0.0155587
XL-9_2-gene22924;Xelaev18032190m	T4	up	74.6416	154.582	1.05032	7.83107e-05
XL-9_2-gene11302;ccne2.L	T4	up	28.5351	98.6434	1.78948	0.000576244
XL-9_2-gene4604;trhr.L	T4	up	10.7598	26.7966	1.3164	0.018915
XL-9_2-gene6569;dscc1.L	T4	up	25.5196	52.5303	1.04154	0.00140804
XL-9_2-gene2062;atad2.L	T4	up	56.8404	140.803	1.30869	0.000639931
XL-9_2-gene34949;kcnq3.L	T4	up	14.7753	30.8217	1.06076	0.0184527
XL-9_2-gene23777;LOC101730807.L	T4	up	38.2846	117.985	1.62377	0.00221846
XL-9_2-gene27556;Xelaev18032443m	T4	up	13.4109	92.8594	2.79164	0.00081441
XL-9_2-gene2347;ly6e.L	T4	up	14.1087	30.4297	1.1089	0.0104138
XL-9_2-gene9727;XB5759208.L [provisional]	T4	up	8.05692	23.7547	1.55991	0.00180752
XL-9_2-gene32;nxpe3l.6.L	T4	down	67.7916	26.8133	-1.33816	0.00412557
XL-9_2-gene42530;LOC108719482 [provisional:notch1]	T4	down	749.38	373.135	-1.006	3.54624e-05
XL-9_2-gene465;cyp2c37.L	T4	down	1202.07	567.638	-1.08248	6.11903e-05
XL-9_2-gene16008;XB5798854.L [provisional]	T4	down	612.569	268.678	-1.18899	1.46953e-05
XL-9_2-gene16188;MGC64410	T4	down	359.01	131.304	-1.45112	5.6947e-07
XL-9_2-gene22581;Xelaev18032555m	T4	up	2.0207	8.68343	2.10341	0.021397
XL-9_2-gene22344;Xelaev18032582m	T4	down	71.2699	20.0922	-1.82666	0.0010255
XL-9_2-gene48402;LOC108695533 [provisional:trim25]	T4	down	89.3992	45.243	-0.982567	0.0069934
XL-9_2-gene13578;XB22065625.S [provisional]	T4	up	37.3105	105.044	1.49334	0.000493409
XL-9_2-gene24428;Xelaev18032708m	T4	down	40.4864	19.7547	-1.03524	0.00689166
XL-9_2-gene2195;pth1r.S	T4	down	42.1168	19.7421	-1.09312	0.00314968
XL-9_2-gene32528;Xelaev18032759m	T4	down	21.5403	7.36266	-1.54874	0.0055101
XL-9_2-gene18751;cyp8b1.1.S	T4	down	216.249	109.182	-0.985955	0.00723223
XL-9_2-gene11113;csrnp1.S	T4	up	48.0703	94.9642	0.982239	0.000254391
XL-9_2-gene7034;en2.S	T4	up	31.5351	90.9935	1.5288	0.000131295
XL-9_2-gene2152;LOC108719860 [provisional:c17orf98]	T4	down	144.051	73.6225	-0.968363	0.00405056
XL-9_2-gene8450;nebl.S	T4	up	17.1501	33.8008	0.978842	0.0203258
XL-9_2-gene2265;asb4.S	T4	down	193.778	95.8864	-1.015	0.000212486
XL-9_2-gene5293;rpa3.S	T4	up	20.8219	56.8678	1.44951	0.00122348
XL-9_2-gene48859;sp8.S	T4	up	105.874	207.475	0.970586	6.74924e-06
XL-9_2-gene39298;cdca7l.S	T4	up	25.4782	83.3562	1.71002	3.89304e-05
XL-9_2-gene19896;nfe2l3.S	T4	up	104.75	256.492	1.29196	1.10257e-06
XL-9_2-gene287;snx10.S	T4	up	46.3829	91.3352	0.977579	0.000409166
XL-9_2-gene39879;LOC108719687 [provisional:kcnh8]	T4	up	3.69771	11.7128	1.66338	0.0353114
XL-9_2-gene133;thrb.S	T4	up	4.69254	16.7379	1.83468	0.00390683
XL-9_2-gene1791;kif15.S	T4	up	5.67702	33.7966	2.57367	0.00019792
XL-9_2-gene10638;ezh2.S	T4	up	29.8788	95.0103	1.66896	6.41818e-05
XL-9_2-gene6341;gli3.S	T4	up	95.4945	206.505	1.11268	3.00428e-05
XL-9_2-gene32576;Xelaev18033384m	T4	up	63.8559	124.102	0.958639	3.72461e-05
XL-9_2-gene48033;LOC108720058 [provisional:col9a1]	T4	down	260.913	130.987	-0.994145	0.000143929
XL-9_2-gene39728;LOC108720060 [provisional:riok1]	T4	up	12.0673	38.7966	1.68483	6.99057e-05
XL-9_2-gene35251;LOC108720064 [provisional:ppp1r3g]	T4	down	25.2898	10.7211	-1.23809	0.0167249
XL-9_2-gene25891;Xelaev18033461m	T4	up	70.2617	139.574	0.99022	1.64728e-05
XL-9_2-gene19204;cdh10.S	T4	up	19.1449	41.4968	1.11604	0.00296692
XL-9_2-gene3155;e2f3.S	T4	up	39.3105	131.769	1.74503	1.02221e-05
XL-9_2-gene14673;sox4.S	T4	up	252.597	511.223	1.01712	1.42762e-05
XL-9_2-gene20253;adnp2.S	T4	up	87.7503	171.05	0.962942	6.04346e-05
XL-9_2-gene2704;cyb5a.S	T4	up	97.921	192.438	0.974701	9.4032e-05
XL-9_2-gene1012;rttn.S	T4	up	6.04657	24.1048	1.99513	0.000486172
XL-9_2-gene44752;dsel.S	T4	up	6.38508	28.1215	2.1389	7.60288e-05
XL-9_2-gene41375;ldlrad4.S	T4	up	49.4036	132.777	1.42632	4.9851e-06
XL-9_2-gene14057;rab31.S	T4	up	17.8012	40.8343	1.19781	0.00166466
XL-9_2-gene7457;tgif1.S	T4	up	42.9978	98.7272	1.19918	1.35788e-05
XL-9_2-gene35107;rock1.S	T4	up	46.7576	95.4316	1.02927	6.05316e-05
XL-9_2-gene13077;taf4b.S	T4	up	12.1138	31.4674	1.3772	0.00133734
XL-9_2-gene36556;LOC108719725	T4	up	190.583	438.905	1.20349	5.13871e-05
XL-9_2-gene9008;asxl3.S	T4	up	68.5795	147.687	1.1067	0.00142476
XL-9_2-gene14315;mcm4.S	T4	up	65.5174	171.249	1.38615	0.000121489
XL-9_2-gene12789;xkr4.S	T4	up	61.8145	141.503	1.19481	0.00020963
XL-9_2-gene43276;cyp7a1.S	T4	down	362.306	26.5806	-3.76876	0.0136228
XL-9_2-gene39541;LOC108695316 [provisional:asph]	T4	up	35.2639	75.6183	1.10054	0.00436183
XL-9_2-gene21936;vxn.S	T4	up	10.3644	48.1508	2.21593	0.000102344
XL-9_2-gene45180;LOC100126651	T4	up	51.0651	128.715	1.33377	0.00171705
XL-9_2-gene47944;sulf1.S	T4	up	51.4036	112.845	1.1344	0.00020634
XL-9_2-gene381;slco5a1.S	T4	up	49.0289	108.494	1.14592	0.00202842
XL-9_2-gene18205;e2f5.S	T4	up	134.836	305.823	1.18149	1.12782e-05
XL-9_2-gene47850;LOC108719741 [provisional:ca13]	T4	down	187.959	76.3185	-1.30031	0.00076039
XL-9_2-gene2120;snx31.S	T4	down	209.385	106.119	-0.980474	0.00049977
XL-9_2-gene41395;ccne2.S	T4	up	10.4006	87.264	3.06872	6.25002e-05
XL-9_2-gene12221;tp53inp1.S	T4	up	16.1035	45.8385	1.50919	5.97256e-05
XL-9_2-gene9496;angpt1.S	T4	up	11.7443	37.4884	1.67448	0.000321944
XL-9_2-gene36365;atad2.S	T4	up	42.9668	92.9684	1.11352	0.000925736
XL-9_2-gene35197;fer1l6.S	T4	down	165.868	63.9474	-1.37508	0.000454835
XL-9_2-gene29722;Xelaev18034018m	T4	up	32.5558	63.547	0.964909	0.0012626
XL-9_2-gene30476;Xelaev18034037m	T4	down	35.4036	17.4046	-1.02443	0.0129344
XL-9_2-gene18577;fucolectinloc100491211.S	T4	down	102.118	36.1131	-1.49964	0.000182002
XL-9_2-gene50324;LOC108695473 [provisional:trim25]	T4	down	209.543	82.4106	-1.34634	1.18366e-05
XL-9_2-gene935;XB5761350.S [provisional]	T4	up	2.69254	11.3962	2.08151	0.0102213
XL-9_2-gene7597;XB5880541.S [provisional]	T4	down	14.8529	4.3459	-1.77302	0.0459387
XL-9_2-gene4239;LOC108695493 [provisional:wdr97]	T4	down	61.9956	31.4758	-0.977923	0.0121255
XL-9_2-gene585;trpv5.L	T4	up	92.7192	235.484	1.34469	0.000346136
XL-9_2-gene3954;acsl5.L	T4	down	691.023	352.33	-0.971806	0.00200039
XL-9_2-gene50470;LOC108696003 [provisional:plekhs1]	T4	down	516.475	133.979	-1.9467	0.00188451
XL-9_2-gene44397;LOC108696004 [provisional:plekhs1]	T4	down	163.54	74.3939	-1.13639	0.00269787
XL-9_2-gene42562;LOC108696005 [provisional:plekhs1]	T4	down	443.513	161.1	-1.46102	0.000346136
XL-9_2-gene35325;LOC108696950 [provisional:pnliprp1]	T4	down	86.8848	39.5009	-1.13722	0.000278498
XL-9_2-gene15457;MGC116497	T4	down	277.627	40.0312	-2.79395	0.0226013
XL-9_2-gene47857;LOC108696027 [provisional:a2ml1]	T4	down	52.6106	21.784	-1.27208	0.00707536
XL-9_2-gene40222;LOC108696029 [provisional:a2ml1]	T4	up	174.89	762.38	2.12406	0.000144934
XL-9_2-gene1010;LOC108695711	T4	down	39.4915	20.4088	-0.952356	0.0261041
XL-9_2-gene43728;asah2.L	T4	down	1083.36	519.059	-1.06154	0.000513623
XL-9_2-gene50881;LOC108695739	T4	down	34.326	15.3962	-1.15673	0.00689207
XL-9_2-gene11162;cdk1.L	T4	up	88.8693	185.366	1.06062	0.00132072
XL-9_2-gene38397;rtkn2.L	T4	up	68.1841	239.041	1.80975	4.90141e-05
XL-9_2-gene30075;Xelaev18034491m	T4	up	86.5795	239.226	1.46628	0.00159081
XL-9_2-gene8447;LOC108696093 [provisional:cldn10]	T4	down	54.9956	27.1173	-1.0201	0.00214653
XL-9_2-gene2419;htra1.L	T4	up	178.062	390.395	1.13256	0.00314532
XL-9_2-gene50083;hmx2.L	T4	down	93.1487	41.5387	-1.16508	0.00124063
XL-9_2-gene12967;XB990656.L [provisional:adam9]	T4	down	261.668	127.203	-1.0406	0.000219221
XL-9_2-gene47977;cuzd1.L	T4	down	22.2794	7.696	-1.53353	0.0491925
XL-9_2-gene3530;mki67.L	T4	up	162.831	512.368	1.65381	8.11711e-06
XL-9_2-gene48355;insyn2a.L	T4	up	12.7598	26.1131	1.03317	0.0301229
XL-9_2-gene17247;kif11.L	T4	up	60.7835	136.828	1.17061	0.000383507
XL-9_2-gene13656;ccnj.L	T4	up	57.4139	205.291	1.8382	1.40471e-05
XL-9_2-gene14654;XB5817455.L [provisional:hs3st1]	T4	up	55.0444	139.557	1.34219	1.55336e-05
XL-9_2-gene10920;dpcd.L	T4	up	2.02587	8.36685	2.04614	0.048977
XL-9_2-gene17210;pprc1.L	T4	up	90.6726	219.555	1.27584	8.03743e-05
XL-9_2-gene3759;arhgap19.L	T4	up	15.4575	85.9642	2.47543	1.05077e-05
XL-9_2-gene47141;LOC108696163 [provisional:morn4]	T4	up	5.04139	15.3878	1.60989	0.0146379
XL-9_2-gene35692;loxl4.L	T4	up	15.4886	39.5303	1.35175	0.00284275
XL-9_2-gene8617;cep55.L	T4	up	56.5433	109.719	0.956383	0.000150251
XL-9_2-gene16436;itln1.L	T4	down	169.538	13.7505	-3.62405	0.0152316
XL-9_2-gene18479;hells.L	T4	up	25.8219	80.6937	1.64386	3.55502e-05
XL-9_2-gene14218;tll2.L	T4	up	72.9335	176.582	1.27569	0.00019609
XL-9_2-gene31413;LOC100491107.L	T4	up	1.01035	10.6834	3.40245	0.00924085
XL-9_2-gene9322;dnajc9.L	T4	up	83.6209	188.679	1.174	3.81999e-05
XL-9_2-gene37934;LOC108695781 [provisional:psd]	T4	up	8.72876	24.4548	1.48627	0.0192419
XL-9_2-gene15308;chst3.L	T4	up	9.07244	22.1425	1.28725	0.0304327
XL-9_2-gene15120;ccser2.L	T4	up	42.7007	100.377	1.2331	0.000448271
XL-9_2-gene16820;wapl.L	T4	up	41.3518	81.3562	0.9763	0.00493142
XL-9_2-gene932;dtx4.L	T4	up	72.8042	227.213	1.64195	0.000110104
XL-9_2-gene5006;gif.L	T4	up	24.5713	61.9265	1.33358	0.000921512
XL-9_2-gene33333;sprn.L	T4	up	9.70806	21.7463	1.16351	0.0254095
XL-9_2-gene48745;LOC108696368 [provisional:draxin]	T4	up	50.7421	116.432	1.19823	6.21446e-05
XL-9_2-gene8711;glb1l2.L	T4	down	129.594	45.5219	-1.50936	0.00649685
XL-9_2-gene8106;ncapd3.L	T4	up	77.5278	219.779	1.50327	0.000141757
XL-9_2-gene28689;Xelaev18035237m	T4	up	10.4265	27.4423	1.39615	0.00329503
XL-9_2-gene31540;Xelaev18035238m	T4	up	60.8404	176.7	1.5382	6.96881e-05
XL-9_2-gene46664;st3gal4.L	T4	up	48.4605	95.7607	0.982625	0.00128224
XL-9_2-gene13479;ets1.L	T4	up	22.4989	63.2724	1.49172	0.000486172
XL-9_2-gene38231;chek1.L	T4	up	33.6283	74.8762	1.15483	0.0029386
XL-9_2-gene36107;LOC108696403 [provisional:msantd2]	T4	up	26.2225	61.5931	1.23196	9.36271e-05
XL-9_2-gene2749;nxpe2.L	T4	up	10.1087	23.4507	1.21404	0.0189968
XL-9_2-gene12348;LOC108696419 [provisional:jhy]	T4	up	10.0828	27.1173	1.42732	0.00250945
XL-9_2-gene49440;LOC108696431 [provisional:c1qtnf5]	T4	up	20.1656	43.8343	1.12016	0.00166004
XL-9_2-gene14168;treh.L	T4	down	584.101	283.978	-1.04044	4.24055e-05
XL-9_2-gene16330;hyou1.L	T4	up	123.983	323.081	1.38175	6.9922e-06
XL-9_2-gene11866;mpzl2.L	T4	up	56.5381	111.824	0.983929	5.76054e-05
XL-9_2-gene33830;Xelaev18035460m	T4	up	11.1035	31.7966	1.51786	0.000774649
XL-9_2-gene41664;fdxacb1.L	T4	up	20.5351	43.8301	1.09383	0.00626011
XL-9_2-gene8232;nnmt.L	T4	up	8.05174	28.4255	1.81981	0.00105455
XL-9_2-gene2055;LOC108696503 [provisional:nnmt]	T4	down	286.536	142.515	-1.0076	1.34575e-05
XL-9_2-gene4116;zbtb16.L	T4	up	31.9512	86.547	1.43761	0.000717737
XL-9_2-gene39421;drd2.L	T4	up	15.4575	36.8133	1.25192	0.00222103
XL-9_2-gene27545;Xelaev18035577m	T4	up	14.4575	34.1299	1.23922	0.00348782
XL-9_2-gene999;slc2a5.L	T4	down	175.3	50.9265	-1.78333	1.05077e-05
XL-9_2-gene6504;scnn1d.L	T4	down	24.6231	9.392	-1.39051	0.00604024
XL-9_2-gene6778;ccdc30.L	T4	up	35.2742	68.939	0.966706	0.00296367
XL-9_2-gene14670;lig1.L	T4	up	82.2203	208.417	1.3419	0.000287128
XL-9_2-gene16831;znf229.L	T4	up	29.8943	88.6979	1.56903	1.73593e-05
XL-9_2-gene10319;myos.L	T4	down	152.286	76.0312	-1.00212	0.000284463
XL-9_2-gene11458;pou2f2.L	T4	up	15.4627	35.176	1.1858	0.0137493
XL-9_2-gene31519;Xelaev18036001m	T4	down	15.8529	4.68762	-1.75782	0.0105746
XL-9_2-gene36358;ceacam19lw.L	T4	up	13.7753	27.4507	0.994754	0.030384
XL-9_2-gene34326;ceacam19lx.L	T4	down	32.7214	15.7253	-1.05714	0.0138238
XL-9_2-gene22868;cblc.L	T4	down	697.144	300.833	-1.21249	0.000160193
XL-9_2-gene17801;prss3.L	T4	down	12.8426	2.67924	-2.26104	0.0449377
XL-9_2-gene36133;LOC108695901 [provisional:shank1]	T4	up	13.4679	28.1383	1.06301	0.0167085
XL-9_2-gene23191;Xelaev18036039m	T4	up	4.70289	18.0796	1.94275	0.00803209
XL-9_2-gene50513;igf3.L	T4	down	106.971	35.1467	-1.60575	0.000708966
XL-9_2-gene18710;fut2.L	T4	down	154.01	78.6811	-0.968932	0.000760582
XL-9_2-gene36474;prl.2.L	T4	down	45.8818	16.0964	-1.51119	0.00308466
XL-9_2-gene42537;otogl2.L	T4	down	2196.71	1091	-1.00969	0.00385809
XL-9_2-gene16887;kif18b.L	T4	up	12.4265	35.7882	1.52607	0.00185046
XL-9_2-gene4464;tmem86a.L	T4	down	282.337	101.232	-1.47975	0.000903727
XL-9_2-gene6945;tmem150b.L	T4	up	31.9047	166.098	2.3802	0.00100575
XL-9_2-gene9931;XB986081.L [provisional:sult2b1]	T4	up	33.9771	77.6015	1.19152	0.000329792
XL-9_2-gene50256;ccndx.L	T4	up	25.8581	70.8343	1.45383	0.00168812
XL-9_2-gene30549;Xelaev18036218m	T4	up	23.5506	48.2095	1.03355	0.0126435
XL-9_2-gene32846;plaur.L	T4	down	45.8404	17.4381	-1.39438	0.0032951
XL-9_2-gene24286;LOC100485439.L	T4	down	39.445	14.0712	-1.48709	0.00800404
XL-9_2-gene1284;btg5.2.L	T4	up	106.67	208.578	0.967428	0.0269864
XL-9_2-gene19752;LOC108696814 [provisional:spaca6]	T4	down	26.2898	11.7002	-1.16797	0.0375491
XL-9_2-gene26649;LOC100487412.L	T4	down	227.05	85.1276	-1.41531	0.00138872
XL-9_2-gene37334;fam43b.L	T4	down	258.36	118.178	-1.12842	2.45321e-05
XL-9_2-gene7865;cda.L	T4	down	206.339	98.4064	-1.06819	1.08924e-05
XL-9_2-gene19251;agmat.L	T4	down	215.53	93.7649	-1.20077	0.000291471
XL-9_2-gene3769;atp4a.L	T4	down	1864.57	964.944	-0.950322	0.00256238
XL-9_2-gene21825;LOC101731079.L	T4	down	36.1272	3.02933	-3.57601	0.0351757
XL-9_2-gene7268;haus5.L	T4	up	46.7628	105.061	1.16779	0.00446885
XL-9_2-gene35163;tyrobp.L	T4	up	45.0547	94.6225	1.0705	0.00387816
XL-9_2-gene23250;Xetrov90019643m.L	T4	up	7.72876	22.0838	1.51468	0.00289635
XL-9_2-gene10087;LOC108696896	T4	up	38.6955	119.773	1.63007	0.000369531
XL-9_2-gene30214;Xetrov90019634m.L	T4	up	4.69771	17.7253	1.91578	0.0028181
XL-9_2-gene37925;LOC108696890 [provisional:fcgbp]	T4	down	207.874	74.7524	-1.47552	0.011861
XL-9_2-gene18753;rdd1.L	T4	down	11.8064	3.68343	-1.68044	0.0482335
XL-9_2-gene43642;LOC108696946 [provisional:pinlyp]	T4	down	158.94	40.5051	-1.97231	4.01189e-05
XL-9_2-gene27577;LOC100496133.S	T4	down	16.5248	6.36685	-1.37598	0.0349784
XL-9_2-gene8306;LOC108697144 [provisional:plekhs1]	T4	down	463.629	210.939	-1.13615	0.00218878
XL-9_2-gene11986;pnliprp2-like.1.S	T4	down	78.9727	29.4842	-1.42141	0.00519698
XL-9_2-gene10127;MGC68875	T4	down	130.906	54.8804	-1.25417	0.000556068
XL-9_2-gene43691;LOC108697325 [provisional:a2m]	T4	down	1072.27	383.521	-1.48329	0.000886063
XL-9_2-gene15567;pzp.S	T4	down	20.5972	6.70438	-1.61927	0.017038
XL-9_2-gene19301;ptpn6.S	T4	down	369.137	169.796	-1.12035	0.00138798
XL-9_2-gene13193;ncapd2.S	T4	up	121.347	350.165	1.52889	0.000112445
XL-9_2-gene8902;cdk1.S	T4	up	59.5381	133.136	1.16101	0.00072674
XL-9_2-gene10454;LOC108697178 [provisional:wfdc12]	T4	up	2.01552	10.0419	2.31681	0.0117639
XL-9_2-gene17863;htra1.S	T4	up	148.575	294.565	0.987395	0.000185766
XL-9_2-gene8384;nsmce4a.S	T4	up	9.06209	25.7421	1.50621	0.0113496
XL-9_2-gene9071;bub3.S	T4	up	76.3031	147.819	0.954022	0.000129756
XL-9_2-gene14172;stk32c.S	T4	up	78.0008	167.645	1.10385	1.40471e-05
XL-9_2-gene19352;ebf3.S	T4	up	58.1737	119.174	1.03463	0.00027246
XL-9_2-gene13430;mki67.S	T4	up	84.918	241.534	1.50808	0.000205587
XL-9_2-gene15294;adam12.S	T4	up	8.4006	27.7798	1.72547	0.00037736
XL-9_2-gene19709;kif11.S	T4	up	88.0525	253.551	1.52584	0.000254376
XL-9_2-gene15074;ccnj.S	T4	up	5.39025	22.4088	2.05564	0.000517834
XL-9_2-gene12129;blnk.S	T4	down	180.486	72.6937	-1.31198	0.000301456
XL-9_2-gene5611;XB5817455.S [provisional:hs3st1]	T4	up	21.1552	42.4716	1.00548	0.00960974
XL-9_2-gene15296;sh3pxd2a.S	T4	up	19.8322	69.2933	1.80487	2.12573e-06
XL-9_2-gene28439;Xelaev18036912m	T4	up	77.6623	163.337	1.07257	2.27225e-05
XL-9_2-gene25158;Xelaev18036939m	T4	up	3.36955	15.696	2.21977	0.0361324
XL-9_2-gene25806;Xelaev18036951m	T4	up	33.9875	67.5722	0.991426	0.00077615
XL-9_2-gene18447;npm3.S	T4	up	25.8633	53.8343	1.05762	0.00273491
XL-9_2-gene599;stox1.S	T4	up	20.1759	42.5219	1.07557	0.00413281
XL-9_2-gene12986;kif20b.S	T4	up	36.8943	150.794	2.03111	3.55502e-05
XL-9_2-gene11917;nkx3-3.S	T4	down	91.3526	46.9013	-0.961818	0.00715596
XL-9_2-gene48563;dna2.S	T4	up	9.06209	22.067	1.28398	0.0285048
XL-9_2-gene40238;LOC108697493	T4	up	45.3156	113.069	1.31912	2.08499e-05
XL-9_2-gene46849;slc29a3.S	T4	up	39.3105	75.9474	0.950088	0.000631233
XL-9_2-gene8664;jam3.S	T4	up	105.818	293.186	1.47024	4.36011e-06
XL-9_2-gene17796;atp12a.S	T4	down	252.371	116.195	-1.119	0.0131608
XL-9_2-gene3728;LOC108697577	T4	down	30.0185	10.0712	-1.57561	0.00173489
XL-9_2-gene1778;chek1.S	T4	up	15.8271	34.4507	1.12214	0.00622924
XL-9_2-gene15130;zbtb16.S	T4	up	57.799	139.056	1.26655	7.48882e-05
XL-9_2-gene49792;drd2.S	T4	up	13.1345	27.1048	1.04518	0.0246351
XL-9_2-gene12612;pla2g2e.S	T4	up	27.5506	88.6518	1.68606	8.36133e-06
XL-9_2-gene8472;vwa1.S	T4	down	416.843	212.647	-0.971043	6.99057e-05
XL-9_2-gene2918;mmp23b.S	T4	up	34.2639	73.3059	1.09724	0.000155738
XL-9_2-gene2588;errfi1.S	T4	up	156.945	345.819	1.13976	1.10257e-06
XL-9_2-gene50569;LOC108697976 [provisional:b3gnt7]	T4	up	4.01552	16.7379	2.05946	0.00303825
XL-9_2-gene39546;c1orf174.S	T4	up	22.1604	42.8468	0.951205	0.00931995
XL-9_2-gene14898;chd5.S	T4	up	126.275	272.989	1.11227	1.93076e-05
XL-9_2-gene4761;LOC108697720	T4	down	16.8426	6.36685	-1.40346	0.0283237
XL-9_2-gene22816;Xelaev18037683m	T4	up	1.34368	9.0419	2.75043	0.00525927
XL-9_2-gene27879;Xelaev18037703m	T4	up	55.4346	118.453	1.09545	9.4617e-06
XL-9_2-gene29401;Xetrov90019105m.S	T4	down	155.935	64.3562	-1.2768	0.00628532
XL-9_2-gene16212;cblc.S	T4	down	633.644	306.353	-1.04848	0.000287234
XL-9_2-gene34579;LOC108697259 [provisional:shank1]	T4	up	22.53	51.1969	1.18421	0.000408114
XL-9_2-gene49091;LOC108697794 [provisional:gfy]	T4	down	64.479	18.7505	-1.7819	0.00336959
XL-9_2-gene48727;LOC108697796 [provisional:muc2]	T4	down	454.338	67.8403	-2.74355	0.015
XL-9_2-gene22812;lhb.S	T4	down	28.9875	14.3836	-1.011	0.0269652
XL-9_2-gene27966;Xelaev18037856m	T4	up	15.1501	29.8091	0.976432	0.0443263
XL-9_2-gene14941;cpt1al.S	T4	up	262.85	518.319	0.979601	8.59282e-06
XL-9_2-gene38087;LOC108697835 [provisional:gcna]	T4	down	25.9616	10.3752	-1.32323	0.0212231
XL-9_2-gene6959;akr7a2.S	T4	down	95.7946	40.5387	-1.24065	0.000132488
XL-9_2-gene47652;LOC108697877 [provisional:prss3]	T4	up	12.3954	47.4507	1.93662	0.00969777
XL-9_2-gene7423;XB5897453.S [provisional:fcgbp]	T4	down	945.798	450.646	-1.06954	0.00438959
XL-9_2-gene39750;hpn.S	T4	down	69.7865	35.8427	-0.96127	0.00203021
XL-9_2-gene40333;LOC108698077 [provisional:slc25a20]	T4	down	21.9202	7.02933	-1.6408	0.00315875
XL-9_2-gene10701;suv39h1.L	T4	up	21.0931	116.365	2.46381	0.000162071
XL-9_2-gene43958;LOC108698093	T4	up	105.291	220.062	1.06354	0.000679754
XL-9_2-gene20494;gata1.L	T4	down	146.364	64.9348	-1.17249	3.38684e-05
XL-9_2-gene20441;LOC108698102	T4	down	81.6963	30.8427	-1.40534	0.0020481
XL-9_2-gene12714;XB5992703.L [provisional]	T4	down	137.635	63.9935	-1.10485	0.000132301
XL-9_2-gene5778;LOC108698113	T4	down	257.417	108.149	-1.25109	1.40731e-05
XL-9_2-gene4905;tor4a.L	T4	down	369.762	163.75	-1.1751	0.000413341
XL-9_2-gene46212;ier3.L	T4	down	59.9335	25.1215	-1.25444	7.17332e-05
XL-9_2-gene1578;LOC108698122	T4	down	23.9305	11.7128	-1.03077	0.0377896
XL-9_2-gene2621;LOC108698121	T4	down	159.134	81.2849	-0.969182	1.66985e-05
XL-9_2-gene13719;LOC108698123	T4	down	196.933	98.3687	-1.00143	0.000277889
XL-9_2-gene15018;rnf183.L	T4	down	26.9875	12.7211	-1.08506	0.0234847
XL-9_2-gene15303;fcn2-A	T4	down	135.255	63.635	-1.08779	6.50205e-05
XL-9_2-gene38790;LOC108699500 [provisional:fcn2]	T4	up	4.37473	16.0587	1.87609	0.012036
XL-9_2-gene4515;zbtb34.L	T4	up	144.575	317.878	1.13665	5.36247e-05
XL-9_2-gene16200;LOC108698169	T4	down	202.964	104.57	-0.956757	0.000474352
XL-9_2-gene35393;adamtsl2.L	T4	up	37.3725	75.2347	1.00942	0.00968781
XL-9_2-gene49649;dbh.L	T4	down	95.0297	44.5135	-1.09413	0.000180881
XL-9_2-gene11022;sardh.L	T4	down	993.187	510.525	-0.960084	1.08032e-05
XL-9_2-gene3045;nacc2.L	T4	up	88.9284	235.501	1.40501	9.78677e-05
XL-9_2-gene42133;gfi1b.L	T4	down	32.0392	14.7589	-1.11826	0.0104239
XL-9_2-gene34664;LOC108698253 [provisional:hsf3]	T4	up	18.8322	38.8217	1.04366	0.0495932
XL-9_2-gene11103;ercc6l.L	T4	up	25.7908	141.499	2.45586	3.89304e-05
XL-9_2-gene5379;ccnb3.L	T4	up	60.8559	143.815	1.24075	0.000129312
XL-9_2-gene7877;cenpi.L	T4	up	41.0289	83.9348	1.03263	0.00574818
XL-9_2-gene41877;LOC108698283	T4	up	21.4472	44.8846	1.06543	0.00630483
XL-9_2-gene40933;LOC108698286 [provisional:nox1]	T4	down	176.387	83.2933	-1.08248	0.000275217
XL-9_2-gene12132;pappa.L	T4	up	208.03	447.839	1.10619	1.15194e-06
XL-9_2-gene8338;gdpd2.L	T4	down	382.096	194.576	-0.973601	0.000224663
XL-9_2-gene43139;LOC108698339	T4	up	19.473	72.2807	1.89213	5.76054e-05
XL-9_2-gene42048;atrx.L	T4	up	233.894	453.731	0.955982	0.000185766
XL-9_2-gene44613;LOC108698345 [provisional:acod1]	T4	down	60.6623	23.0712	-1.3947	0.0328652
XL-9_2-gene52;aff2.L	T4	up	40.6748	82.6685	1.0232	0.00777165
XL-9_2-gene11455;utp14a.L	T4	up	137.999	273.714	0.988017	4.03311e-05
XL-9_2-gene1340;pof1b.L	T4	down	124.376	63.2807	-0.974874	0.00132589
XL-9_2-gene18608;brwd3.L	T4	up	62.8508	174.561	1.47373	5.15864e-05
XL-9_2-gene47832;tbx22.L	T4	up	17.1552	43.1508	1.33074	0.00239661
XL-9_2-gene17999;kifc1.L	T4	up	76.3341	167.937	1.13752	0.00329728
XL-9_2-gene16534;cenpa.L	T4	up	33.6179	75.2598	1.16265	0.00136022
XL-9_2-gene19324;crat.L	T4	down	367.383	178.295	-1.04302	0.000168254
XL-9_2-gene20523;LOC108699536	T4	down	151.759	61.6015	-1.30075	9.4032e-05
XL-9_2-gene25791;LOC100486352-like.L	T4	up	1.67702	8.02095	2.25788	0.0308686
XL-9_2-gene40645;tcf19.L	T4	up	3.02587	10.0335	1.72941	0.0349777
XL-9_2-gene15016;cchcr1.L	T4	up	59.4553	116.719	0.973159	0.0011913
XL-9_2-gene6195;LOC108698945 [provisional:wdr62]	T4	up	5.02587	23.7589	2.24102	0.00427317
XL-9_2-gene20490;ccdc9.L	T4	up	30.9254	64.8678	1.06871	0.000631629
XL-9_2-gene49975;rad51ap1.L	T4	up	21.8322	66.547	1.60791	0.000582281
XL-9_2-gene17816;hhipl1l.L	T4	up	19.119	59.9306	1.64829	0.000148022
XL-9_2-gene35071;dpf1.L	T4	up	30.9047	94.3143	1.60965	0.000116278
XL-9_2-gene10492;sertad1.L	T4	up	32.9461	65.5219	0.991871	0.00425968
XL-9_2-gene14356;cyp2a6.9.L	T4	up	9.05174	26.4297	1.54589	0.00140599
XL-9_2-gene50696;LOC108698627 [provisional:cyp2g1]	T4	up	15.53	102.251	2.719	0.0010469
XL-9_2-gene9606;XB5844015.L [provisional:capn2]	T4	down	272.355	92.4903	-1.55812	9.73549e-05
XL-9_2-gene17405;dlc.L	T4	up	52.6386	194.304	1.88412	7.41359e-05
XL-9_2-gene5015;entpd5.L	T4	down	88.3578	39.5135	-1.16101	0.0326169
XL-9_2-gene48755;LOC108698959 [provisional:zdhhc22]	T4	up	3.01552	10.7044	1.82772	0.0271732
XL-9_2-gene32843;Xelaev18039495m	T4	up	12.0983	24.4548	1.01532	0.0449225
XL-9_2-gene50350;dio2.L	T4	up	144.598	460.697	1.67177	2.22674e-05
XL-9_2-gene10904;mrps10.L	T4	up	4.03622	16.7379	2.05204	0.00141562
XL-9_2-gene8011;fbln5.L	T4	up	49.5226	105.019	1.08449	0.000242324
XL-9_2-gene18711;cpsf2.L	T4	up	29.5455	76.6183	1.37475	2.77876e-05
XL-9_2-gene48888;cttn	T4	up	39.2535	103.365	1.39685	0.00127534
XL-9_2-gene17231;spc25.L	T4	up	39.2535	103.031	1.39219	0.00123477
XL-9_2-gene24877;prima1-like.L	T4	up	74.329	161.717	1.12147	9.55409e-05
XL-9_2-gene17612;serpina3.L	T4	up	3.03105	31.0461	3.35652	0.0204042
XL-9_2-gene2971;serpina3k.L	T4	up	6.03622	92.4632	3.93716	0.000401449
XL-9_2-gene20235;vrk1.L	T4	up	29.8943	62.2556	1.05833	0.000552923
XL-9_2-gene40509;prpf39.1.L	T4	up	20.8115	54.5638	1.39056	0.000164743
XL-9_2-gene13416;mis18bp1a	T4	up	26.8788	111.031	2.04642	3.55502e-05
XL-9_2-gene14467;pole2.L	T4	up	33.2794	71.5722	1.10477	0.000563514
XL-9_2-gene14773;lrr1.L	T4	up	8.73393	21.0629	1.27	0.0293339
XL-9_2-gene43587;LOC108698969 [provisional:mdga2]	T4	up	20.1863	41.8091	1.05044	0.00820065
XL-9_2-gene6405;styx.L	T4	up	26.5713	52.5093	0.982702	0.00238491
XL-9_2-gene2604;wdhd1.L	T4	up	44.6076	161.266	1.85408	7.40293e-06
XL-9_2-gene2241;wars1.L	T4	up	52.4657	106.115	1.01618	4.37953e-05
XL-9_2-gene2214;ankrd9.L	T4	down	731.248	350.488	-1.061	2.3087e-05
XL-9_2-gene1887;traf3.L	T4	up	18.8167	50.5051	1.42441	0.000508022
XL-9_2-gene17207;znf238.2.L	T4	up	44.3725	88.7021	0.999301	0.00178306
XL-9_2-gene4498;esr2.L	T4	down	35.1065	11.0587	-1.66656	0.0119582
XL-9_2-gene16881;gphb5.L	T4	up	3.69254	11.0251	1.57811	0.0448264
XL-9_2-gene50612;rhoj.L	T4	up	67.6726	137.507	1.02286	1.05077e-05
XL-9_2-gene12859;dlgap5.L	T4	up	20.8271	42.8175	1.03974	0.0160654
XL-9_2-gene26980;Xelaev18039868m	T4	up	5.71841	16.0712	1.4908	0.0237654
XL-9_2-gene3243;haus2.L	T4	up	24.238	47.7966	0.979635	0.00346502
XL-9_2-gene48574;LOC108698981 [provisional:papln]	T4	down	875.578	436.779	-1.00333	0.0019084
XL-9_2-gene48082;arhgap11a.1.L	T4	up	49.3311	141.081	1.51596	0.000392321
XL-9_2-gene18872;bmf.L	T4	up	115.254	269.718	1.22663	3.6218e-05
XL-9_2-gene35951;bub1b.L	T4	up	60.4295	175.578	1.53879	0.000156899
XL-9_2-gene12573;disp2.L	T4	up	65.1737	150.874	1.21098	0.000127743
XL-9_2-gene7117;knstrn.L	T4	up	14.7857	29.1048	0.977055	0.0259036
XL-9_2-gene43827;LOC108698985 [provisional:knl1]	T4	up	3.70806	20.7169	2.48208	0.0054673
XL-9_2-gene2381;rad51.L	T4	up	20.1397	73.8929	1.87539	0.000144607
XL-9_2-gene29102;Xelaev18040086m	T4	up	17.5041	37.4465	1.09714	0.0394918
XL-9_2-gene9012;mmp19-like.2.L	T4	down	883.537	410.464	-1.10603	0.000161811
XL-9_2-gene10949;tmem121.L	T4	up	18.4886	36.4716	0.980141	0.0139279
XL-9_2-gene48971;tll2l.L	T4	down	32.4036	12.0629	-1.42558	0.014366
XL-9_2-gene50775;LOC108699002 [provisional:bche]	T4	down	28.0444	2.34171	-3.58208	0.0261763
XL-9_2-gene2932;mgc108147.L	T4	down	130.588	64.9851	-1.00685	0.000568312
XL-9_2-gene50175;LOC108699333 [provisional:ctsl]	T4	down	183.367	79.027	-1.21431	0.00766371
XL-9_2-gene12577;MGC68723	T4	up	8.72358	58.392	2.74278	0.0138888
XL-9_2-gene48637;LOC108699342 [provisional:onecut1]	T4	up	62.5588	129.532	1.05003	0.000112445
XL-9_2-gene15196;LOC108699373	T4	down	20.2587	9.05028	-1.16251	0.0327259
XL-9_2-gene9626;insrr.L	T4	down	58.3393	27.7714	-1.07087	0.0199024
XL-9_2-gene38843;nes.L	T4	up	42.5662	162.004	1.92825	2.15059e-05
XL-9_2-gene6854;iqgap3.L	T4	up	55.4657	145.432	1.39067	0.00435502
XL-9_2-gene11358;XB5820455.L [provisional:mr1]	T4	down	35.7421	16.7505	-1.09342	0.00893176
XL-9_2-gene17018;LOC108699422 [provisional:mog]	T4	down	57.6106	29.459	-0.967623	0.00315894
XL-9_2-gene30975;LOC100498477.L	T4	down	74.921	31.155	-1.2659	0.0165028
XL-9_2-gene2230;nhlh1.L	T4	up	103.135	247.568	1.26328	2.12573e-06
XL-9_2-gene42795;LOC108699150 [provisional:fcrla]	T4	down	43.5122	14.763	-1.55943	8.57434e-05
XL-9_2-gene40398;rxfp4.L	T4	down	91.7222	39.5009	-1.21538	1.43464e-05
XL-9_2-gene11620;adamts4.L	T4	up	50.3777	155.494	1.62601	0.000457704
XL-9_2-gene18222;aqp10.L	T4	down	776.77	294.504	-1.3992	0.00124063
XL-9_2-gene31747;Xetrov90017159m.L	T4	down	9.10348	2.00838	-2.18039	0.0321731
XL-9_2-gene36102;lmna.L	T4	down	261.189	132.658	-0.977387	4.24055e-05
XL-9_2-gene18672;mex3a.L	T4	up	13.7598	42.1173	1.61395	0.00172227
XL-9_2-gene38630;cks1b.L	T4	up	52.8663	115.381	1.12599	0.00295542
XL-9_2-gene10482;thbs3.L	T4	down	1101.18	567.401	-0.956614	3.55502e-05
XL-9_2-gene20453;atp6v1al.L	T4	down	714.938	341.634	-1.06537	0.000804894
XL-9_2-gene8560;LOC495139	T4	down	354.481	165.635	-1.0977	0.00789498
XL-9_2-gene32668;Xelaev18041011m	T4	up	62.5071	143.633	1.20029	5.79799e-07
XL-9_2-gene8098;itpka.S	T4	down	28.6645	8.36685	-1.77651	0.000434141
XL-9_2-gene37640;lgals3.S	T4	down	74.921	17.7714	-2.07581	0.00331085
XL-9_2-gene18440;dlgap5.S	T4	up	61.8818	198.591	1.68221	0.000179648
XL-9_2-gene49906;kif26a.S	T4	up	83.0111	177.392	1.09556	0.000278784
XL-9_2-gene50087;traf3.S	T4	up	19.1345	47.5009	1.31178	0.000274919
XL-9_2-gene38443;dio3.S	T4	up	33.8892	89.2598	1.39719	0.000394979
XL-9_2-gene35423;dlk1.S	T4	up	15.1345	30.4716	1.00962	0.0216944
XL-9_2-gene18486;ptger2.S	T4	up	6.07244	16.0587	1.403	0.0304256
XL-9_2-gene46940;cpsf2.S	T4	up	94.4117	201.413	1.09312	1.73593e-05
XL-9_2-gene44431;dio2.S	T4	up	10.765	27.4632	1.35116	0.00453543
XL-9_2-gene33278;Xelaev18041353m	T4	up	33.2691	86.939	1.38582	7.14898e-05
XL-9_2-gene986;lin52.S	T4	up	19.8426	41.5051	1.06469	0.00359789
XL-9_2-gene38862;LOC108699846	T4	up	34.9461	123.723	1.82391	0.000513144
XL-9_2-gene912;LOC108699860	T4	down	361.55	135.287	-1.41818	4.42267e-05
XL-9_2-gene19569;rnf224.S	T4	down	25.5869	13.0377	-0.972713	0.0409751
XL-9_2-gene37802;slc34a3.S	T4	down	329.873	72.0605	-2.19463	0.000285273
XL-9_2-gene5865;bspry.S	T4	down	371.326	156.375	-1.24768	0.00037441
XL-9_2-gene23272;LOC105946180.S	T4	down	33.4295	12.3878	-1.4322	0.00406325
XL-9_2-gene5421;mamdc4.S	T4	down	1417.18	644.937	-1.1358	0.00102944
XL-9_2-gene26975;noxa1.S	T4	up	5.71841	20.3543	1.83165	0.0177493
XL-9_2-gene11753;nsmf.S	T4	up	41.3725	110.381	1.41575	4.92166e-05
XL-9_2-gene31266;Xelaev18041492m	T4	up	29.2639	70.2975	1.26435	3.41414e-05
XL-9_2-gene3457;zbtb34.S	T4	up	118.895	317.115	1.41531	5.8151e-06
XL-9_2-gene5542;LOC108699896	T4	down	57.3134	16.7589	-1.77395	0.000150251
XL-9_2-gene46537;LOC108699897 [provisional:adamtsl2]	T4	up	27.2587	53.5219	0.973412	0.00244548
XL-9_2-gene50388;card9.S	T4	down	58.3393	26.8133	-1.12152	0.000825086
XL-9_2-gene50065;brd3.S	T4	up	40.9926	105.086	1.35813	3.82471e-05
XL-9_2-gene25410;Xelaev18041571m	T4	up	4.03622	13.0168	1.68929	0.0165143
XL-9_2-gene16021;alas2.S	T4	down	610.548	281.502	-1.11696	1.10257e-06
XL-9_2-gene44421;trex2.S	T4	down	30.0185	9.70438	-1.62914	0.00387096
XL-9_2-gene7209;ccnq.S	T4	up	31.6179	61.9139	0.969521	0.0015062
XL-9_2-gene7851;tmem187.S	T4	down	37.0703	14.0377	-1.40095	0.000683438
XL-9_2-gene7355;pbx3.S	T4	up	35.2794	77.9851	1.14437	0.000939866
XL-9_2-gene46871;LOC108700041 [provisional:pappa]	T4	up	156.446	387.588	1.30886	7.9385e-06
XL-9_2-gene8928;LOC108700050	T4	up	12.4213	34.4758	1.47277	0.000427249
XL-9_2-gene17012;ccnb3.S	T4	up	66.9387	146.161	1.12665	0.000836438
XL-9_2-gene48105;LOC108700053 [provisional:klf8]	T4	down	49.2772	17.1006	-1.52688	0.0196897
XL-9_2-gene8736;znf534.S	T4	down	146.764	58.6225	-1.32398	0.00130471
XL-9_2-gene50378;kif4a.S	T4	up	63.153	218.375	1.78988	0.000128731
XL-9_2-gene21062;Xelaev18042017m	T4	up	17.1345	38.4674	1.16673	0.00224625
XL-9_2-gene3448;uprt.S	T4	up	32.6593	64.8846	0.990381	0.014119
XL-9_2-gene38866;zbtb33.S	T4	up	58.476	128.186	1.13232	0.000427249
XL-9_2-gene18528;acsl4.S	T4	up	112.65	225.939	1.00409	3.85061e-05
XL-9_2-gene20818;Xelaev18042128m	T4	up	71.564	172.325	1.26782	0.00028569
XL-9_2-gene32926;Xelaev18042129m	T4	up	77.8766	216.475	1.47494	7.84231e-05
XL-9_2-gene1486;dcx.S	T4	up	59.7266	120.857	1.01686	0.0106064
XL-9_2-gene16104;LOC108700135	T4	up	10.0621	21.7589	1.11267	0.0404009
XL-9_2-gene9239;akap14.S	T4	up	43.6748	93.3729	1.0962	3.25598e-05
XL-9_2-gene46380;klhl4.S	T4	up	14.0776	38.155	1.43847	0.000271121
XL-9_2-gene43476;pof1b.S	T4	down	196.923	82.6727	-1.25215	0.000418216
XL-9_2-gene45668;tbx22.S	T4	up	8.06726	20.7295	1.36154	0.0127585
XL-9_2-gene8628;tmlhe.S	T4	down	38.8301	14.4129	-1.42981	0.00466568
XL-9_2-gene11470;htr2c.S	T4	up	9.06209	19.7379	1.12305	0.0445891
XL-9_2-gene50431;arhgef6.S	T4	up	5.39025	15.7505	1.54697	0.0198926
XL-9_2-gene48;ppp1r13l.S	T4	down	130.839	44.5554	-1.55412	5.00268e-05
XL-9_2-gene12086;exo1.S	T4	up	13.7753	61.1718	2.15078	0.00203478
XL-9_2-gene16408;LOC108700668 [provisional:h2-dmb1]	T4	down	50.1841	24.4171	-1.03934	0.00222823
XL-9_2-gene386;cfb.S	T4	up	9.05692	111.926	3.62739	3.25598e-05
XL-9_2-gene8131;LOC108700240	T4	down	97.5027	48.2305	-1.0155	0.000764822
XL-9_2-gene4102;atat1.S	T4	up	37.2794	73.96	0.988366	0.000622339
XL-9_2-gene10581;LOC108700245 [provisional:ppp1r18]	T4	up	43.7266	88.3352	1.01448	0.000240414
XL-9_2-gene46451;dpf1.S	T4	up	27.53	67.5931	1.29587	0.000451323
XL-9_2-gene28667;Xelaev18042513m	T4	up	36.9616	85.9097	1.21679	0.000385278
XL-9_2-gene4638;mgc69520.S	T4	up	11.0931	25.0796	1.17685	0.018419
XL-9_2-gene6865;plekhg2.S	T4	up	35.68	75.5931	1.08314	0.000292713
XL-9_2-gene5499;gata1.S	T4	down	114.622	41.8552	-1.4534	1.37449e-05
XL-9_2-gene41113;suv39h1.S	T4	up	5.03622	18.067	1.84295	0.00875005
XL-9_2-gene2989;ebp.S	T4	down	359.825	163.333	-1.13948	0.00446227
XL-9_2-gene20785;Xelaev18042620m	T4	down	406.437	208.572	-0.962489	2.58393e-05
XL-9_2-gene37691;knstrn.S	T4	up	8.40577	21.7463	1.37132	0.0118881
XL-9_2-gene45789;LOC108700584 [provisional:knl1]	T4	up	15.4213	72.6141	2.23533	0.00027218
XL-9_2-gene42808;rad51.S	T4	up	4.38508	13.3627	1.60753	0.0256495
XL-9_2-gene17708;LOC108700326 [provisional:crp]	T4	down	39.3984	19.4088	-1.02143	0.00918214
XL-9_2-gene50174;LOC108700601	T4	down	21.2432	7.70019	-1.46403	0.00859442
XL-9_2-gene50197;nes.S	T4	up	35.9461	118.494	1.72091	6.79452e-05
XL-9_2-gene11972;gpatch4.S	T4	up	12.4472	28.0964	1.17457	0.00882549
XL-9_2-gene30761;Xelaev18042791m	T4	up	58.476	119.515	1.03128	2.26673e-05
XL-9_2-gene16916;LOC108700370 [provisional:mr1]	T4	down	76.2492	20.7547	-1.87729	0.000146565
XL-9_2-gene11228;nhlh1.S	T4	up	147.529	308.794	1.06565	0.000210395
XL-9_2-gene1134;fcrl5.S	T4	down	23.2484	10.3794	-1.1634	0.0296137
XL-9_2-gene34679;adamts4.S	T4	up	39.3001	137.123	1.80287	0.000110517
XL-9_2-gene35027;LOC108700409 [provisional:mex3a]	T4	up	16.8167	50.1467	1.57626	0.000304586
XL-9_2-gene37487;LOC108700412	T4	down	24.2794	11.4046	-1.09012	0.0396971
XL-9_2-gene45102;lingo4.S	T4	up	4.71323	14.3836	1.60964	0.0211005
XL-9_2-gene7647;srms.S	T4	down	792.348	339.152	-1.2242	0.00320731
XL-9_2-gene12359;itln1.S	T4	down	453.709	206.968	-1.13236	0.00136922
XL-9_2-gene3445;znf385c.L	T4	up	47.445	95.6979	1.01223	0.000175976
XL-9_2-gene6574;krt70.L	T4	down	264.348	94.4986	-1.48407	0.00426146
XL-9_2-gene10096;krt17.L	T4	up	2.34368	23.0293	3.29662	0.00644205
XL-9_2-gene10290;krt15.1.L	T4	down	85.6394	38.5638	-1.15103	0.00261298
XL-9_2-gene17886;krt12.4.L	T4	down	403.812	190.396	-1.08468	0.00065589
XL-9_2-gene47638;krt57.L	T4	down	96.4406	42.8887	-1.16904	0.00948647
XL-9_2-gene3206;top2a.L	T4	up	284.437	893.113	1.65073	5.99218e-05
XL-9_2-gene9532;cdc6.L	T4	up	35.9771	115.685	1.68505	0.000183927
XL-9_2-gene46378;ubp1.L	T4	down	83.6653	30.176	-1.47123	0.000427535
XL-9_2-gene32356;rims4-like.L	T4	up	140.821	297.653	1.07978	5.10684e-05
XL-9_2-gene12211;gdf5.L	T4	up	7.74428	21.4213	1.46784	0.0206204
XL-9_2-gene13257;znf281.L	T4	up	139.924	275.723	0.978574	1.50005e-05
XL-9_2-gene37706;LOC108701981 [provisional:gngt2]	T4	down	35.0599	13.3794	-1.38981	0.00171501
XL-9_2-gene7186;pyy.L	T4	down	181.855	91.3813	-0.99282	0.000104726
XL-9_2-gene15288;nags.L	T4	up	122.394	353.972	1.5321	0.000274082
XL-9_2-gene44626;dbf4b.L	T4	up	16.1449	53.1634	1.71936	0.000947535
XL-9_2-gene17645;prr29.L	T4	down	127.126	63.6141	-0.998839	0.000301888
XL-9_2-gene36774;LOC108701992 [provisional:sucnr1]	T4	down	91.7998	31.1676	-1.55844	0.000690551
XL-9_2-gene1710;cyp24a1.L	T4	up	4.3592	15.0377	1.78645	0.0214522
XL-9_2-gene6077;aurka.L	T4	up	22.1501	80.8846	1.86855	0.000172969
XL-9_2-gene31718;Xelaev18043506m	T4	up	36.2898	144.912	1.99754	1.47177e-06
XL-9_2-gene48191;pmepa1.L	T4	up	16.442	36.7798	1.16153	0.00358041
XL-9_2-gene41331;gata5.L	T4	down	719.829	346.15	-1.05626	9.06606e-05
XL-9_2-gene15244;LOC108702035 [provisional:deptor]	T4	down	12.473	2.34171	-2.41318	0.00502041
XL-9_2-gene46408;LOC108701781 [provisional:srms]	T4	down	30.3518	8.696	-1.80336	0.00358542
XL-9_2-gene929;LOC108702038 [provisional:trim7]	T4	down	149.754	70.939	-1.07794	0.00147104
XL-9_2-gene9265;sox18.L	T4	down	611.911	299.345	-1.03151	2.77876e-05
XL-9_2-gene16912;rhagl.L	T4	down	208.983	60.9851	-1.77685	0.000789083
XL-9_2-gene8259;LOC108700948 [provisional:znf704]	T4	down	1222.99	423.102	-1.53133	5.48927e-05
XL-9_2-gene17070;scrt1.L	T4	up	328.872	651.072	0.985292	3.83769e-05
XL-9_2-gene5530;tpx2.L	T4	up	123.931	312.781	1.33561	3.55502e-05
XL-9_2-gene20677;Xelaev18043741m	T4	up	12.4368	31.4632	1.33905	0.00293532
XL-9_2-gene764;pycr1.L	T4	up	37.238	104.331	1.48632	5.15864e-05
XL-9_2-gene17244;gcgr.L	T4	down	117.699	58.6434	-1.00507	0.00533678
XL-9_2-gene15152;psme3.L	T4	up	136.717	357.586	1.3871	2.9747e-05
XL-9_2-gene6724;brca1.L	T4	up	41.2484	135.803	1.7191	4.8489e-05
XL-9_2-gene6628;mmp9.2.L	T4	up	46.7421	114.56	1.2933	0.0180249
XL-9_2-gene18470;ube2c.L	T4	up	39.9823	98.7063	1.30378	6.07473e-05
XL-9_2-gene31820;asip.L	T4	up	41.6231	119.761	1.5247	2.15059e-05
XL-9_2-gene27897;LOC101730829.L	T4	down	40.5226	18.7421	-1.11244	0.0141759
XL-9_2-gene9330;e2f1.L	T4	up	31.238	88.5973	1.50396	0.000278498
XL-9_2-gene22426;Xelaev18043992m	T4	up	77.6209	151.22	0.96213	0.000374622
XL-9_2-gene9303;tldc2.L	T4	down	199.724	98.7691	-1.01587	0.000437791
XL-9_2-gene36166;chad.L	T4	down	429.915	209.735	-1.03548	0.000276717
XL-9_2-gene28909;LOC100495379.L	T4	down	38.1272	15.0754	-1.33862	0.00107989
XL-9_2-gene15022;fdxr.L	T4	down	326.829	161.333	-1.01849	1.04231e-05
XL-9_2-gene8921;otop2.L	T4	down	230.127	71.4232	-1.68797	0.000439273
XL-9_2-gene50484;LOC108701811	T4	down	146.129	67.3143	-1.11826	0.00272451
XL-9_2-gene16732;LOC108701117 [provisional:smim5]	T4	down	80.9107	37.1886	-1.12147	0.000593311
XL-9_2-gene45706;LOC108701120	T4	down	198.917	97.744	-1.02509	1.37866e-05
XL-9_2-gene28791;Xelaev18044131m	T4	up	23.1501	68.4674	1.5644	0.00381389
XL-9_2-gene28850;Xelaev18044133m	T4	up	29.9305	65.48	1.12944	0.0112021
XL-9_2-gene24438;Xetrov90025639m.L	T4	down	144.087	66.027	-1.12582	0.00823169
XL-9_2-gene32815;Xelaev18044161m	T4	up	28.238	68.5847	1.28025	0.000520177
XL-9_2-gene46479;shisa6.L	T4	up	37.6283	77.3268	1.03915	0.00699249
XL-9_2-gene20154;hs3st3a1.L	T4	up	103.474	212.421	1.03766	2.14045e-05
XL-9_2-gene36458;rnf222.L	T4	down	388.075	197.534	-0.974234	0.000200667
XL-9_2-gene4082;arsg.L	T4	down	98.4354	43.8762	-1.16574	2.60079e-05
XL-9_2-gene1991;kpna2.L	T4	up	302.913	625.143	1.04528	3.1384e-05
XL-9_2-gene988;LOC108701214 [provisional:samd9l]	T4	down	83.3319	19.4255	-2.10092	0.0060645
XL-9_2-gene13456;atad5.L	T4	up	69.5381	175.953	1.33932	0.00138011
XL-9_2-gene48508;LOC108702013	T4	down	229.215	110.482	-1.05289	0.00905965
XL-9_2-gene35561;lct.2.L	T4	down	1739.65	533.749	-1.70457	0.00411543
XL-9_2-gene10970;XB984297.L [provisional:cyp27a1]	T4	down	921.164	317.412	-1.5371	0.000785055
XL-9_2-gene18062;lct.1.L	T4	down	2241.9	1128.41	-0.990427	0.00358041
XL-9_2-gene13401;mcm6.2.L	T4	up	133.821	294.769	1.13928	0.00013986
XL-9_2-gene5605;spopl.L	T4	up	59.8456	120.499	1.0097	0.000104434
XL-9_2-gene23401;Xelaev18044556m	T4	up	55.1065	108.39	0.975934	5.8204e-05
XL-9_2-gene9207;cacnb4.L	T4	up	5.71323	16.3836	1.51987	0.0155802
XL-9_2-gene43559;LOC108701330 [provisional:galnt15]	T4	up	36.5817	79.3687	1.11745	0.00179671
XL-9_2-gene15076;acvr1c.L	T4	down	38.122	19.1131	-0.996059	0.0160834
XL-9_2-gene37302;fap.L	T4	up	19.7908	85.9013	2.11785	0.000524653
XL-9_2-gene39106;csrnp3.L	T4	up	31.8943	63.264	0.988084	0.00682096
XL-9_2-gene44930;LOC108701357 [provisional:scn2a]	T4	up	22.5403	45.8804	1.02537	0.021958
XL-9_2-gene9982;abcb11.L	T4	down	126.516	55.2933	-1.19414	0.0016586
XL-9_2-gene34260;Xelaev18044697m	T4	up	5.37473	14.3794	1.41974	0.0459585
XL-9_2-gene1475;cdca7.L	T4	up	42.6593	190.624	2.1598	6.18523e-05
XL-9_2-gene590;hoxd10.L	T4	down	8.74945	2.34171	-1.90163	0.0437551
XL-9_2-gene21766;Xelaev18044790m	T4	up	10.4213	23.3878	1.16622	0.0225704
XL-9_2-gene41294;fn1.L	T4	down	108.35	41.1927	-1.39524	0.00133612
XL-9_2-gene10521;bard1.L	T4	up	25.1966	65.9767	1.38873	0.00106139
XL-9_2-gene9046;spats2l.L	T4	up	28.5041	197.004	2.78898	6.80079e-05
XL-9_2-gene4480;LOC108701448 [provisional:aox2]	T4	down	129.464	51.8887	-1.31906	0.00010829
XL-9_2-gene584;LOC108701468 [provisional:dytn]	T4	up	3.34368	12.4046	1.89136	0.014316
XL-9_2-gene5764;klf7.L	T4	up	8.73911	21.0754	1.27	0.019769
XL-9_2-gene12088;cpo.1.L	T4	down	166.971	53.9809	-1.62908	0.00139142
XL-9_2-gene8805;cpo.2.L	T4	down	277.56	78.8068	-1.81641	0.0328652
XL-9_2-gene38127;LOC108701868 [provisional:cpo]	T4	down	634.596	268.605	-1.24035	0.0073283
XL-9_2-gene18278;sgo2.L	T4	up	7.03622	31.4507	2.16022	0.00116499
XL-9_2-gene49695;pgap1.L	T4	up	7.75463	18.4213	1.24825	0.0313388
XL-9_2-gene12336;zc3h15.L	T4	up	67.8508	131.283	0.952239	3.79527e-05
XL-9_2-gene46047;LOC108701510	T4	down	58.2927	29.1425	-1.00019	0.00219883
XL-9_2-gene15757;hba1.L	T4	down	8.76498	2.00419	-2.12873	0.049934
XL-9_2-gene8161;rbfox1.L	T4	up	27.5765	64.6392	1.22897	0.000774649
XL-9_2-gene38825;grin2a.L	T4	up	14.4316	28.7589	0.994771	0.0253968
XL-9_2-gene50820;MGC68639	T4	down	16.1863	4.69181	-1.78655	0.00918967
XL-9_2-gene19797;knop1.L	T4	up	47.7007	112.394	1.23648	1.24801e-05
XL-9_2-gene5183;iqce.L	T4	up	33.6334	73.96	1.13685	7.41762e-05
XL-9_2-gene5408;zfand2a.L	T4	up	18.1138	38.1257	1.07367	0.00569563
XL-9_2-gene45986;ocm4.5.L	T4	down	88.9986	43.8427	-1.02145	0.0024079
XL-9_2-gene2667;otoa.L	T4	down	135.506	60.2933	-1.16828	4.76234e-05
XL-9_2-gene39595;anks4b.L	T4	down	63.0991	29.4297	-1.10035	0.00146144
XL-9_2-gene40000;LOC108701898 [provisional:umod]	T4	down	409.349	120.83	-1.76036	0.000703297
XL-9_2-gene8496;scnn1b.L	T4	down	81.3475	41.8594	-0.958545	0.00519698
XL-9_2-gene7621;nog2.L	T4	up	13.119	26.7882	1.02994	0.0268774
XL-9_2-gene19121;LOC108701629 [provisional:trim25]	T4	down	68.5101	28.8175	-1.24937	0.00430709
XL-9_2-gene38358;plk1.L	T4	up	104.88	270.272	1.36568	0.000327908
XL-9_2-gene3024;slc5a11.L	T4	down	518.584	178.639	-1.53753	0.000112141
XL-9_2-gene36643;LOC108701662 [provisional:sstr2]	T4	up	88.2026	208.737	1.2428	2.05993e-05
XL-9_2-gene9109;LOC108701666	T4	up	2.68736	11.7379	2.12691	0.00893176
[truncated: 109 more rows]
