# Supplementary material for: Overlapping action of T3 and T4 during Xenopus laevis development
Source: Front Endocrinol (Lausanne). 2024 Mar 11;15:1360188. doi: 10.3389/fendo.2024.1360188 (PMC10961411; doi:10.3389/fendo.2024.1360188)
Supplement: Supplementary Table 4 — Biological processes involved with T3. [file Table_4.xlsx]

## Sheet: Table_S3
GOID	NAME	GOSOURCE	QUERY_SIZE	GENOME_SIZE	TERM_SIZE	OVERLAP	p	SIGNIFICANT	DESCRIPTION	GENES
GO:1903047	mitotic cell cycle process	GO:BP	1134	15008	704	149	1.29482e-27	True	"A process that is part of the mitotic cell cycle." [GO_REF:0000060, GOC:mtg_cell_cycle, GOC:TermGenie]	ANLN,ANXA1,ATAD5,AURKA,AURKB,BARD1,BCL6,BCL7A,BLM,BORA,BRCA1,BRCA2,BUB1,BUB1B,CCNA2,CCNB1,CCNB2,CCNB3,CCND1,CCND2,CCNE2,CCNF,CCNJ,CDC20,CDC25C,CDC45,CDC6,CDCA5,CDCA8,CDK1,CDK2,CDK6,CDKN1A,CDKN2B,CENPA,CENPC,CENPE,CENPF,CENPJ,CEP55,CHEK1,CHEK2,CKAP2,CKS1B,CKS2,CLSPN,DBF4,DBF4B,DLGAP5,DNA2,DONSON,DPF1,DSCC1,DTL,E2F1,E2F3,E2F7,ECT2,EME1,ESPL1,EZH2,FANCD2,FBXO5,FOXM1,GEN1,GFI1B,GINS1,GINS3,GTSE1,IGF2…
GO:0000278	mitotic cell cycle	GO:BP	1134	15008	847	163	1.54789e-25	True	"Progression through the phases of the mitotic cell cycle, the most common eukaryotic cell cycle, which canonically comprises four successive phases called G1, S, G2, and M and includes replication of the genome and the subsequent segregation of chromosomes into daughter cells. In some variant cell cycles nuclear replication or nuclear division may not be followed by cell division, or G1 and G2 p…	ANLN,ANXA1,ASAH2,ASNS,ATAD5,AURKA,AURKB,BARD1,BCL6,BCL7A,BLM,BORA,BRCA1,BRCA2,BUB1,BUB1B,CCNA2,CCNB1,CCNB2,CCNB3,CCND1,CCND2,CCNE2,CCNF,CCNJ,CDC20,CDC25C,CDC45,CDC6,CDCA5,CDCA8,CDK1,CDK2,CDK6,CDKN1A,CDKN2B,CENPA,CENPC,CENPE,CENPF,CENPJ,CEP55,CETN2,CHEK1,CHEK2,CKAP2,CKS1B,CKS2,CLIP1,CLSPN,DBF4,DBF4B,DLGAP5,DNA2,DNMT3A,DONSON,DPF1,DSCC1,DTL,E2F1,E2F3,E2F7,E2F8,ECT2,EME1,ESPL1,EZH2,FANCD2,FBXO5,FOXM…
GO:0022402	cell cycle process	GO:BP	1134	15008	1095	188	1.28607e-23	True	"The cellular process that ensures successive accurate and complete genome replication and chromosome segregation." [GOC:isa_complete, GOC:mtg_cell_cycle]	ANLN,ANXA1,ASPM,ATAD5,AUNIP,AURKA,AURKB,BARD1,BCL2L11,BCL6,BCL7A,BLM,BORA,BRCA1,BRCA2,BRIP1,BUB1,BUB1B,CCNA2,CCNB1,CCNB2,CCNB3,CCND1,CCND2,CCNE2,CCNF,CCNJ,CDC20,CDC25C,CDC45,CDC6,CDCA5,CDCA8,CDK1,CDK2,CDK6,CDKN1A,CDKN2B,CENPA,CENPC,CENPE,CENPF,CENPJ,CENPS,CEP135,CEP152,CEP55,CETN2,CHEK1,CHEK2,CKAP2,CKS1B,CKS2,CLSPN,DBF4,DBF4B,DLGAP5,DNA2,DONSON,DOT1L,DPF1,DRD2,DSCC1,DTL,E2F1,E2F3,E2F7,E2F8,ECT2,E…
GO:0007049	cell cycle	GO:BP	1134	15008	1577	235	1.39989e-21	True	"The progression of biochemical and morphological phases and events that occur in a cell during successive cell replication or nuclear replication events. Canonically, the cell cycle comprises the replication and segregation of genetic material followed by the division of the cell, but in endocycles or syncytial cells nuclear replication or nuclear division may not be followed by cell division." …	ANLN,ANXA1,ASAH2,ASNS,ASPM,ATAD5,AUNIP,AURKA,AURKB,BARD1,BCL2L11,BCL6,BCL7A,BLM,BORA,BRCA1,BRCA2,BRIP1,BUB1,BUB1B,CASP3,CCNA2,CCNB1,CCNB2,CCNB3,CCND1,CCND2,CCNE2,CCNF,CCNJ,CDC20,CDC25C,CDC45,CDC6,CDCA5,CDCA8,CDK1,CDK2,CDK6,CDK8,CDKN1A,CDKN2B,CENPA,CENPC,CENPE,CENPF,CENPJ,CENPS,CEP135,CEP152,CEP55,CETN2,CHAF1A,CHAF1B,CHEK1,CHEK2,CHTF18,CKAP2,CKS1B,CKS2,CLIP1,CLSPN,DBF4,DBF4B,DLGAP5,DNA2,DNMT3A,DON…
GO:0006260	DNA replication	GO:BP	1134	15008	265	75	7.07754e-20	True	"The cellular metabolic process in which a cell duplicates one or more molecules of DNA. DNA replication begins when specific sequences, known as origins of replication, are recognized and bound by initiation proteins, and ends when the original DNA molecule has been completely duplicated and the copies topologically separated. The unit of replication usually corresponds to the genome of the cell…	ATAD5,BARD1,BCL6,BLM,BRCA1,BRCA2,CCNA2,CCNE2,CDC45,CDC6,CDK1,CDK2,CENPS,CHAF1A,CHAF1B,CHEK1,CHTF18,DBF4,DBF4B,DNA2,DONSON,DSCC1,DTL,DUT,E2F7,E2F8,EME1,ENPP7,ESCO2,FBXO5,FEN1,GEN1,GINS1,GINS3,GLI2,JADE2,LIG1,LRWD1,MCM10,MCM2,MCM4,MCM5,MCM6,MCM7,MCM8,NASP,NFIA,NFIB,NFIC,NFIX,OBI1,ORC1,ORC6,PCLAF,PIF1,POLA1,POLD1,POLE,POLE4,POLQ,PRIM2,RAD51,RECQL4,REV1,REV3L,RPA2,RPA3,RRM2,SMARCA5,TICRR,TONSL,TRAIP,…
GO:0051276	chromosome organization	GO:BP	1134	15008	541	111	2.98285e-18	True	"A process that is carried out at the cellular level that results in the assembly, arrangement of constituent parts, or disassembly of chromosomes, structures composed of a very long molecule of DNA and associated proteins that carries hereditary information. This term covers covalent modifications at the molecular level as well as spatial relationships among the major components of a chromosome.…	ANXA1,AURKB,BCL7A,BLM,BRCA2,BRIP1,BUB1,BUB1B,CCNB1,CCNE2,CDC20,CDC45,CDC6,CDCA5,CDCA8,CDK1,CDK2,CENPA,CENPC,CENPE,CENPF,CENPI,CENPN,CENPO,CENPS,CHD5,CHTF18,DLGAP5,DNA2,DOT1L,DPF1,DSCC1,ERCC6L,ESCO2,ESPL1,EXO1,EZH2,FANCD2,FBXO5,FBXW7,FEN1,GEN1,GINS1,GINS3,HELLS,HJURP,HMGA2,INCENP,ITPA,KIF14,KIF18A,KIF18B,KIF22,KIF23,KIF2C,KIF4A,KIFC1,KNSTRN,MAD2L1,MCM2,MCM4,MCM5,MCM6,MCM7,MCM8,MCPH1,MIS12,MND1,NAS…
GO:0044772	mitotic cell cycle phase transition	GO:BP	1134	15008	415	93	1.91173e-17	True	"The cell cycle process by which a cell commits to entering the next mitotic cell cycle phase." [GOC:mtg_cell_cycle]	ANLN,ANXA1,ATAD5,AURKA,AURKB,BARD1,BCL7A,BLM,BRCA1,BUB1,BUB1B,CCNA2,CCNB1,CCNB2,CCNB3,CCND1,CCND2,CCNE2,CCNF,CCNJ,CDC20,CDC25C,CDC6,CDCA5,CDCA8,CDK1,CDK2,CDK6,CDKN1A,CDKN2B,CENPE,CENPF,CENPJ,CHEK1,CHEK2,CKS1B,CKS2,CLSPN,DBF4,DBF4B,DLGAP5,DONSON,DPF1,DTL,E2F1,E2F3,E2F7,ESPL1,EZH2,FBXO5,FOXM1,GEN1,GFI1B,GTSE1,INCENP,INHBA,IQGAP3,KIF14,KLF4,MAD2L1,MELK,MYO16,NACC2,NASP,NDC80,NES,NEUROG1,NUF2,ORC1,PK…
GO:0044770	cell cycle phase transition	GO:BP	1134	15008	509	105	3.10481e-17	True	"The cell cycle process by which a cell commits to entering the next cell cycle phase." [GOC:mtg_cell_cycle]	ANLN,ANXA1,ATAD5,AURKA,AURKB,BARD1,BCL7A,BLM,BRCA1,BRCA2,BRIP1,BUB1,BUB1B,CCNA2,CCNB1,CCNB2,CCNB3,CCND1,CCND2,CCNE2,CCNF,CCNJ,CDC20,CDC25C,CDC45,CDC6,CDCA5,CDCA8,CDK1,CDK2,CDK6,CDKN1A,CDKN2B,CENPE,CENPF,CENPJ,CHEK1,CHEK2,CKS1B,CKS2,CLSPN,DBF4,DBF4B,DLGAP5,DNA2,DONSON,DOT1L,DPF1,DTL,E2F1,E2F3,E2F7,EME1,ESPL1,EZH2,FANCD2,FBXO5,FBXW7,FOXM1,GEN1,GFI1B,GTSE1,H2AX,INCENP,INHBA,IQGAP3,KIF14,KLF4,MAD2L1,…
GO:0010564	regulation of cell cycle process	GO:BP	1134	15008	641	121	5.23896e-17	True	"Any process that modulates a cellular process that is involved in the progression of biochemical and morphological phases and events that occur in a cell during successive cell replication or nuclear replication events." [GOC:dph, GOC:tb]	ANLN,ANXA1,ATAD5,AURKA,AURKB,BARD1,BCL6,BCL7A,BLM,BORA,BRCA1,BRCA2,BRIP1,BUB1,BUB1B,CCNB1,CCNB3,CCND1,CCND2,CCNF,CDC20,CDC25C,CDC45,CDC6,CDCA5,CDCA8,CDK1,CDK2,CDKN1A,CDKN2B,CENPE,CENPF,CENPJ,CETN2,CHEK1,CHEK2,CLSPN,DBF4,DBF4B,DLGAP5,DNA2,DONSON,DOT1L,DPF1,DRD2,DTL,E2F1,E2F7,E2F8,ECT2,EME1,ESPL1,EZH2,FANCD2,FBXO5,FBXW7,FEN1,GEN1,GFI1B,GTSE1,H2AX,HMGA2,IGF2,INCENP,INHBA,KIF11,KIF14,KIF15,KIF20A,KIF…
GO:1901987	regulation of cell cycle phase transition	GO:BP	1134	15008	396	87	1.78526e-15	True	"Any process that modulates the frequency, rate or extent of cell cycle phase transition." [GOC:mtg_cell_cycle, GOC:TermGenie, PMID:22841721]	ANLN,ANXA1,ATAD5,AURKA,AURKB,BARD1,BCL7A,BLM,BRCA1,BRCA2,BRIP1,BUB1,BUB1B,CCNB1,CCNB3,CCND1,CCND2,CDC20,CDC25C,CDC45,CDC6,CDCA5,CDCA8,CDK1,CDK2,CDKN1A,CDKN2B,CENPE,CENPF,CENPJ,CHEK1,CHEK2,CLSPN,DBF4,DBF4B,DLGAP5,DNA2,DONSON,DOT1L,DPF1,DTL,E2F1,E2F7,EME1,ESPL1,EZH2,FANCD2,FBXO5,FBXW7,GEN1,GFI1B,GTSE1,H2AX,INCENP,INHBA,KIF14,KLF4,MAD2L1,MYO16,NACC2,NDC80,NEUROG1,NKX3-1,NUF2,ORC1,PKIA,PLK1,PSME3,PTP…
GO:1901990	regulation of mitotic cell cycle phase transition	GO:BP	1134	15008	305	74	3.20263e-15	True	"Any process that modulates the frequency, rate or extent of mitotic cell cycle phase transition." [GOC:mtg_cell_cycle, GOC:TermGenie, PMID:22841721]	ANLN,ANXA1,ATAD5,AURKA,AURKB,BARD1,BCL7A,BLM,BRCA1,BUB1,BUB1B,CCNB1,CCNB3,CCND1,CCND2,CDC20,CDC25C,CDC6,CDCA5,CDCA8,CDK1,CDK2,CDKN1A,CDKN2B,CENPE,CENPF,CENPJ,CHEK1,CHEK2,CLSPN,DBF4B,DLGAP5,DONSON,DPF1,DTL,E2F1,E2F7,ESPL1,EZH2,FBXO5,GEN1,GFI1B,GTSE1,INCENP,INHBA,KIF14,KLF4,MAD2L1,MYO16,NACC2,NDC80,NEUROG1,NUF2,ORC1,PKIA,PLK1,PSME3,PTPN6,RPA2,RRM2,SASS6,SPC24,SPC25,SPDL1,STIL,TERT,TFDP1,TICRR,TM4SF…
GO:0000070	mitotic sister chromatid segregation	GO:BP	1134	15008	183	55	5.84378e-15	True	"The cell cycle process in which replicated homologous chromosomes are organized and then physically separated and apportioned to two sets during the mitotic cell cycle. Each replicated chromosome, composed of two sister chromatids, aligns at the cell equator, paired with its homologous partner. One homolog of each morphologic type goes into each of the resulting chromosome sets." [GOC:ai, GOC:jl]	AURKB,BCL7A,BUB1,BUB1B,CCNB1,CDC20,CDC6,CDCA5,CDCA8,CENPC,CENPE,CENPF,DLGAP5,DPF1,DSCC1,ESPL1,FBXO5,GEN1,INCENP,KIF14,KIF18A,KIF18B,KIF22,KIF23,KIF2C,KIF4A,KIFC1,KNSTRN,MAD2L1,MIS12,NCAPD2,NCAPD3,NCAPG2,NCAPH,NCAPH2,NDC80,NUF2,NUSAP1,PLK1,PRC1,PTTG1,RACGAP1,SGO2,SMARCA5,SMC2,SMC4,SPAG5,SPC24,SPC25,SPDL1,TACC3,TRIP13,TTK,UBE2C,ZWILCH
GO:0006261	DNA-templated DNA replication	GO:BP	1134	15008	154	50	6.79749e-15	True	"A DNA replication process that uses parental DNA as a template for the DNA-dependent DNA polymerases that synthesize the new strands." [GOC:mah, ISBN:0198506732]	ATAD5,BARD1,BCL6,BLM,BRCA1,BRCA2,CCNE2,CDC45,CDC6,CDK2,CENPS,CHTF18,DBF4,DBF4B,DNA2,DONSON,DSCC1,E2F7,E2F8,EME1,FBXO5,FEN1,GEN1,GINS1,GINS3,LIG1,LRWD1,MCM10,MCM2,MCM4,MCM5,MCM6,MCM7,MCM8,ORC1,ORC6,POLA1,POLD1,POLE,POLE4,POLQ,PRIM2,RAD51,RECQL4,REV3L,TICRR,TONSL,TRAIP,WDHD1,ZGRF1
GO:0051726	regulation of cell cycle	GO:BP	1134	15008	978	154	1.34032e-14	True	"Any process that modulates the rate or extent of progression through the cell cycle." [GOC:ai, GOC:dph, GOC:tb]	ANLN,ANXA1,ASAH2,ASNS,ASPM,ATAD5,AURKA,AURKB,BARD1,BCL2L11,BCL6,BCL7A,BLM,BORA,BRCA1,BRCA2,BRIP1,BUB1,BUB1B,CASP3,CCNA2,CCNB1,CCNB2,CCNB3,CCND1,CCND2,CCNE2,CCNF,CCNJ,CDC20,CDC25C,CDC45,CDC6,CDCA5,CDCA8,CDK1,CDK2,CDK6,CDK8,CDKN1A,CDKN2B,CENPE,CENPF,CENPJ,CETN2,CHEK1,CHEK2,CKS1B,CKS2,CLSPN,DBF4,DBF4B,DLGAP5,DNA2,DONSON,DOT1L,DPF1,DRD2,DTL,E2F1,E2F5,E2F7,E2F8,ECT2,EME1,ESPL1,ETS1,EZH2,FANCD2,FAP,FBX…
GO:0000819	sister chromatid segregation	GO:BP	1134	15008	211	59	1.35832e-14	True	"The cell cycle process in which sister chromatids are organized and then physically separated and apportioned to two or more sets." [GOC:ai, GOC:elh]	AURKB,BCL7A,BUB1,BUB1B,CCNB1,CDC20,CDC6,CDCA5,CDCA8,CENPC,CENPE,CENPF,DLGAP5,DPF1,DSCC1,ESCO2,ESPL1,FBXO5,FBXW7,FEN1,GEN1,INCENP,KIF14,KIF18A,KIF18B,KIF22,KIF23,KIF2C,KIF4A,KIFC1,KNSTRN,MAD2L1,MIS12,NCAPD2,NCAPD3,NCAPG2,NCAPH,NCAPH2,NDC80,NUF2,NUSAP1,PLK1,PRC1,PTTG1,RACGAP1,SGO2,SMARCA5,SMC2,SMC4,SPAG5,SPC24,SPC25,SPDL1,TACC3,TOP2A,TRIP13,TTK,UBE2C,ZWILCH
GO:0007059	chromosome segregation	GO:BP	1134	15008	338	77	3.02496e-14	True	"The process in which genetic material, in the form of chromosomes, is organized into specific structures and then physically separated and apportioned to two or more sets. In eukaryotes, chromosome segregation begins with the condensation of chromosomes, includes chromosome separation, and ends when chromosomes have completed movement to the spindle poles." [GOC:jl, GOC:mah, GOC:mtg_cell_cycle, …	AURKB,BCL7A,BRCA1,BRIP1,BUB1,BUB1B,CCNB1,CCNE2,CDC20,CDC6,CDCA5,CDCA8,CENPC,CENPE,CENPF,CENPN,CENPS,DLGAP5,DPF1,DSCC1,ECT2,EME1,ESCO2,ESPL1,FANCD2,FBXO5,FBXW7,FEN1,GEN1,HJURP,INCENP,KIF14,KIF18A,KIF18B,KIF22,KIF23,KIF2C,KIF4A,KIFC1,KNL1,KNSTRN,MAD2L1,MIS12,MKI67,MND1,NCAPD2,NCAPD3,NCAPG2,NCAPH,NCAPH2,NDC80,NUF2,NUSAP1,PLK1,PLSCR1,PRC1,PSMC3IP,PTTG1,RACGAP1,SGO2,SKA1,SKA3,SMARCA5,SMARCAD1,SMC2,SMC…
GO:0000280	nuclear division	GO:BP	1134	15008	420	87	9.68596e-14	True	"The division of a cell nucleus into two nuclei, with DNA and other nuclear contents distributed between the daughter nuclei." [GOC:mah]	ANLN,ASPM,AURKA,AURKB,BCL2L11,BCL7A,BORA,BRCA2,BRIP1,BUB1,BUB1B,CCNB1,CCNB2,CCNE2,CDC20,CDC25C,CDC6,CDCA5,CDCA8,CENPC,CENPE,CENPF,CENPS,CHEK1,CHEK2,CKS2,DLGAP5,DPF1,DSCC1,EME1,ESPL1,FANCD2,FBXO5,GEN1,IGF2,INCENP,KIF11,KIF14,KIF15,KIF18A,KIF18B,KIF20B,KIF22,KIF23,KIF2C,KIF4A,KIFC1,KNSTRN,MAD2L1,MIS12,MKI67,MND1,MYBL2,MZT1,NCAPD2,NCAPD3,NCAPG2,NCAPH,NCAPH2,NDC80,NEUROG1,NUF2,NUSAP1,PLK1,PRC1,PSMC3I…
GO:0007346	regulation of mitotic cell cycle	GO:BP	1134	15008	453	91	1.26517e-13	True	"Any process that modulates the rate or extent of progress through the mitotic cell cycle." [GOC:dph, GOC:go_curators, GOC:tb]	ANLN,ANXA1,ASAH2,ASNS,ATAD5,AURKA,AURKB,BARD1,BCL6,BCL7A,BLM,BORA,BRCA1,BRCA2,BUB1,BUB1B,CCNB1,CCNB3,CCND1,CCND2,CDC20,CDC25C,CDC6,CDCA5,CDCA8,CDK1,CDK2,CDKN1A,CDKN2B,CENPE,CENPF,CENPJ,CHEK1,CHEK2,CKS1B,CKS2,CLSPN,DBF4B,DLGAP5,DONSON,DPF1,DTL,E2F1,E2F7,EME1,ESPL1,EZH2,FANCD2,FBXO5,GEN1,GFI1B,GTSE1,IGF2,INCENP,INHBA,KIF14,KIF20B,KLF4,MAD2L1,MKI67,MYO16,NACC2,NDC80,NEUROG1,NKX3-1,NUF2,NUSAP1,ORC1,P…
GO:0140014	mitotic nuclear division	GO:BP	1134	15008	296	70	1.48404e-13	True	"A mitotic cell cycle process comprising the steps by which the nucleus of a eukaryotic cell divides; the process involves condensation of chromosomal DNA into a highly compacted form. Canonically, mitosis produces two daughter nuclei whose chromosome complement is identical to that of the mother cell." [ISBN:0198547684]	ANLN,AURKA,AURKB,BCL7A,BORA,BUB1,BUB1B,CCNB1,CDC20,CDC25C,CDC6,CDCA5,CDCA8,CENPC,CENPE,CENPF,CHEK1,CHEK2,DLGAP5,DPF1,DSCC1,ESPL1,FBXO5,GEN1,IGF2,INCENP,KIF11,KIF14,KIF15,KIF18A,KIF18B,KIF20B,KIF22,KIF23,KIF2C,KIF4A,KIFC1,KNSTRN,MAD2L1,MIS12,MKI67,MYBL2,MZT1,NCAPD2,NCAPD3,NCAPG2,NCAPH,NCAPH2,NDC80,NEUROG1,NUF2,NUSAP1,PLK1,PRC1,PTTG1,RACGAP1,SGO2,SMARCA5,SMC2,SMC4,SPAG5,SPC24,SPC25,SPDL1,TACC3,TPX2…
GO:0098813	nuclear chromosome segregation	GO:BP	1134	15008	283	68	1.85832e-13	True	"The process in which genetic material, in the form of nuclear chromosomes, is organized into specific structures and then physically separated and apportioned to two or more sets. Nuclear chromosome segregation begins with the condensation of chromosomes, includes chromosome separation, and ends when chromosomes have completed movement to the spindle poles." [GOC:dos]	AURKB,BCL7A,BRIP1,BUB1,BUB1B,CCNB1,CCNE2,CDC20,CDC6,CDCA5,CDCA8,CENPC,CENPE,CENPF,CENPS,DLGAP5,DPF1,DSCC1,ECT2,EME1,ESCO2,ESPL1,FANCD2,FBXO5,FBXW7,FEN1,GEN1,INCENP,KIF14,KIF18A,KIF18B,KIF22,KIF23,KIF2C,KIF4A,KIFC1,KNL1,KNSTRN,MAD2L1,MIS12,MND1,NCAPD2,NCAPD3,NCAPG2,NCAPH,NCAPH2,NDC80,NUF2,NUSAP1,PLK1,PRC1,PSMC3IP,PTTG1,RACGAP1,SGO2,SMARCA5,SMC2,SMC4,SPAG5,SPC24,SPC25,SPDL1,TACC3,TOP2A,TRIP13,TTK,U…
GO:0051301	cell division	GO:BP	1134	15008	591	107	3.45437e-13	True	"The process resulting in division and partitioning of components of a cell to form more cells; may or may not be accompanied by the physical separation of a cell into distinct, individually membrane-bounded daughter cells." [GOC:di, GOC:go_curators, GOC:pr]	ANLN,ASPM,AURKA,AURKB,BLM,BORA,BRCA2,BRIP1,BUB1,BUB1B,CCNA2,CCNB1,CCNB2,CCNB3,CCND1,CCND2,CCNE2,CCNF,CDC20,CDC25C,CDC6,CDCA5,CDCA7L,CDCA8,CDK1,CDK2,CDK6,CENPA,CENPC,CENPE,CENPF,CENPJ,CENPS,CEP55,CETN2,CHEK2,CKAP2,CKS1B,CKS2,DRD2,E2F7,E2F8,ECT2,ERCC6L,ESPL1,FBXO5,GKN1,HAUS1,HAUS2,HAUS3,HAUS5,HAUS6,HAUS8,HELLS,HMGA2,IGF2,INCENP,KIF11,KIF14,KIF18B,KIF20A,KIF20B,KIF23,KIF2C,KIF4A,KIFC1,KNL1,KNSTRN,LI…
GO:0010948	negative regulation of cell cycle process	GO:BP	1134	15008	273	64	6.83812e-12	True	"Any process that decreases the rate, frequency or extent of a cellular process that is involved in the progression of biochemical and morphological phases and events that occur in a cell during successive cell replication or nuclear replication events." [GOC:dph, GOC:tb]	AURKB,BARD1,BCL6,BLM,BRCA1,BRCA2,BRIP1,BUB1,BUB1B,CCNB1,CCND1,CCNF,CDC20,CDC45,CDC6,CDCA8,CDK1,CDK2,CDKN1A,CDKN2B,CENPF,CHEK1,CHEK2,CLSPN,DNA2,DONSON,DOT1L,DTL,E2F1,E2F7,E2F8,EME1,ESPL1,EZH2,FANCD2,FBXO5,GEN1,GFI1B,GTSE1,H2AX,INCENP,INHBA,KLF4,MAD2L1,MYO16,NACC2,NDC80,NKX3-1,NUF2,ORC1,PLK1,PTTG1,RAD51,RPA2,SMARCA5,SPC24,SPC25,SPDL1,SUSD2,TICRR,TRIM39,TRIP13,TTK,ZWILCH
GO:1901988	negative regulation of cell cycle phase transition	GO:BP	1134	15008	234	58	1.26527e-11	True	"Any process that stops, prevents or reduces the frequency, rate or extent of cell cycle phase transition." [GOC:mtg_cell_cycle, GOC:TermGenie, PMID:22841721]	AURKB,BARD1,BLM,BRCA1,BRCA2,BRIP1,BUB1,BUB1B,CCNB1,CCND1,CDC20,CDC45,CDC6,CDCA8,CDK1,CDK2,CDKN1A,CDKN2B,CENPF,CHEK1,CHEK2,CLSPN,DNA2,DONSON,DOT1L,DTL,E2F1,E2F7,EME1,EZH2,FANCD2,FBXO5,GEN1,GFI1B,GTSE1,H2AX,INCENP,INHBA,KLF4,MAD2L1,MYO16,NACC2,NDC80,NKX3-1,NUF2,ORC1,PLK1,RAD51,RPA2,SPC24,SPC25,SPDL1,SUSD2,TICRR,TRIM39,TRIP13,TTK,ZWILCH
GO:0048285	organelle fission	GO:BP	1134	15008	464	88	1.95624e-11	True	"The creation of two or more organelles by division of one organelle." [GOC:jid]	ANLN,ASPM,AURKA,AURKB,BCL2L11,BCL7A,BORA,BRCA2,BRIP1,BUB1,BUB1B,CCNB1,CCNB2,CCNE2,CDC20,CDC25C,CDC6,CDCA5,CDCA8,CENPC,CENPE,CENPF,CENPS,CHEK1,CHEK2,CKS2,DLGAP5,DPF1,DSCC1,EME1,ESPL1,FANCD2,FBXO5,GEN1,IGF2,INCENP,KIF11,KIF14,KIF15,KIF18A,KIF18B,KIF20B,KIF22,KIF23,KIF2C,KIF4A,KIFC1,KNSTRN,MAD2L1,MIS12,MKI67,MND1,MTFR2,MYBL2,MZT1,NCAPD2,NCAPD3,NCAPG2,NCAPH,NCAPH2,NDC80,NEUROG1,NUF2,NUSAP1,PLK1,PRC1,…
GO:1901991	negative regulation of mitotic cell cycle phase transition	GO:BP	1134	15008	163	46	8.58747e-11	True	"Any process that stops, prevents or reduces the frequency, rate or extent of mitotic cell cycle phase transition." [GOC:mtg_cell_cycle, GOC:TermGenie, PMID:22841721]	AURKB,BARD1,BLM,BRCA1,BUB1,BUB1B,CCNB1,CCND1,CDC20,CDC6,CDCA8,CDK1,CDK2,CDKN1A,CDKN2B,CENPF,CHEK1,CHEK2,CLSPN,DONSON,DTL,E2F7,EZH2,FBXO5,GEN1,GFI1B,GTSE1,INCENP,INHBA,KLF4,MAD2L1,MYO16,NACC2,NDC80,NUF2,ORC1,PLK1,RPA2,SPC24,SPC25,SPDL1,TICRR,TRIM39,TRIP13,TTK,ZWILCH
GO:0051983	regulation of chromosome segregation	GO:BP	1134	15008	118	38	2.22484e-10	True	"Any process that modulates the frequency, rate or extent of chromosome segregation, the process in which genetic material, in the form of chromosomes, is organized and then physically separated and apportioned to two or more sets." [GOC:ai]	AURKB,BCL7A,BUB1,BUB1B,CCNB1,CDC20,CDC6,CDCA8,CENPE,CENPF,DLGAP5,DPF1,ESPL1,FBXO5,GEN1,INCENP,KIF2C,MAD2L1,MKI67,NCAPG2,NCAPH,NCAPH2,NDC80,NUF2,PLK1,PLSCR1,PTTG1,SMC2,SMC4,SMC6,SPC24,SPC25,SPDL1,TACC3,TRIP13,TTK,UBE2C,ZWILCH
GO:0051304	chromosome separation	GO:BP	1134	15008	124	39	2.35692e-10	True	"The cell cycle process in which paired chromosomes are detached from each other. Chromosome separation begins with the release of cohesin complexes from chromosomes; in budding yeast, this includes the cleavage of cohesin complexes along the chromosome arms, followed by the separation of the centromeric regions. Chromosome separation also includes formation of chromatid axes mediated by condensi…	AURKB,BCL7A,BUB1,BUB1B,CCNB1,CDC20,CDC6,CDCA8,CENPE,CENPF,CENPS,DLGAP5,DPF1,EME1,ESPL1,FBXO5,GEN1,INCENP,MAD2L1,NCAPG2,NCAPH,NCAPH2,NDC80,NUF2,PLK1,PLSCR1,PTTG1,SMARCAD1,SMC2,SMC4,SPC24,SPC25,SPDL1,TACC3,TOP2A,TRIP13,TTK,UBE2C,ZWILCH
GO:1905818	regulation of chromosome separation	GO:BP	1134	15008	102	35	3.01089e-10	True	"Any process that modulates the frequency, rate or extent of chromosome separation." [GO_REF:0000058, GOC:bhm, GOC:TermGenie, PMID:21795393]	AURKB,BCL7A,BUB1,BUB1B,CCNB1,CDC20,CDC6,CDCA8,CENPE,CENPF,DLGAP5,DPF1,ESPL1,FBXO5,GEN1,INCENP,MAD2L1,NCAPG2,NCAPH,NCAPH2,NDC80,NUF2,PLK1,PLSCR1,PTTG1,SMC2,SMC4,SPC24,SPC25,SPDL1,TACC3,TRIP13,TTK,UBE2C,ZWILCH
GO:0000075	cell cycle checkpoint signaling	GO:BP	1134	15008	176	47	4.31784e-10	True	"A signaling process that controls cell cycle progression by monitoring the integrity of specific cell cycle events. A cell cycle checkpoint begins with detection of deficiencies or defects and ends with signal transduction." [GOC:mtg_cell_cycle]	AURKB,BARD1,BLM,BRCA1,BRCA2,BRIP1,BUB1,BUB1B,CCNB1,CCND1,CDC20,CDC45,CDC6,CDCA8,CDK1,CDK2,CDKN1A,CENPF,CHEK1,CHEK2,CLSPN,DNA2,DONSON,DOT1L,DTL,E2F1,EME1,FANCD2,GEN1,GTSE1,H2AX,INCENP,MAD2L1,NDC80,NUF2,ORC1,PLK1,RAD51,RPA2,SPC24,SPC25,SPDL1,TICRR,TRIM39,TRIP13,TTK,ZWILCH
GO:0007093	mitotic cell cycle checkpoint signaling	GO:BP	1134	15008	132	39	2.35675e-09	True	"A signaling process that ensures accurate chromosome replication and segregation by preventing progression through a mitotic cell cycle until conditions are suitable for the cell to proceed to the next stage." [GOC:mtg_cell_cycle]	AURKB,BARD1,BLM,BRCA1,BUB1,BUB1B,CCNB1,CCND1,CDC20,CDC6,CDCA8,CDK1,CDK2,CDKN1A,CENPF,CHEK1,CHEK2,CLSPN,DONSON,DTL,EME1,FANCD2,GEN1,GTSE1,INCENP,MAD2L1,NDC80,NUF2,ORC1,PLK1,RPA2,SPC24,SPC25,SPDL1,TICRR,TRIM39,TRIP13,TTK,ZWILCH
GO:0045786	negative regulation of cell cycle	GO:BP	1134	15008	349	69	4.18461e-09	True	"Any process that stops, prevents or reduces the rate or extent of progression through the cell cycle." [GOC:dph, GOC:go_curators, GOC:tb]	AURKB,BARD1,BCL6,BLM,BRCA1,BRCA2,BRIP1,BUB1,BUB1B,CASP3,CCNB1,CCND1,CCNF,CDC20,CDC45,CDC6,CDCA8,CDK1,CDK2,CDK6,CDKN1A,CDKN2B,CENPF,CHEK1,CHEK2,CLSPN,DNA2,DONSON,DOT1L,DTL,E2F1,E2F7,E2F8,EME1,ESPL1,ETS1,EZH2,FANCD2,FBXO5,GEN1,GFI1B,GTSE1,H2AX,INCENP,INHBA,KLF4,MAD2L1,MYO16,NACC2,NDC80,NKX3-1,NUF2,ORC1,PLK1,PTTG1,RAD51,RPA2,SMARCA5,SPC24,SPC25,SPDL1,SUSD2,SUV39H1,THAP5,TICRR,TRIM39,TRIP13,TTK,ZWILCH
GO:0044786	cell cycle DNA replication	GO:BP	1134	15008	42	21	1.34693e-08	True	"The DNA-dependent DNA replication that takes place as part of the cell cycle." [GOC:mtg_cell_cycle]	ATAD5,BCL6,BLM,BRCA2,CDC45,DBF4,DBF4B,DNA2,DONSON,E2F7,E2F8,FBXO5,FEN1,GINS1,GINS3,LIG1,MCM2,MCM4,MCM6,POLA1,RAD51
GO:0045930	negative regulation of mitotic cell cycle	GO:BP	1134	15008	210	49	3.196e-08	True	"Any process that stops, prevents or reduces the rate or extent of progression through the mitotic cell cycle." [GOC:dph, GOC:go_curators, GOC:tb]	AURKB,BARD1,BCL6,BLM,BRCA1,BUB1,BUB1B,CCNB1,CCND1,CDC20,CDC6,CDCA8,CDK1,CDK2,CDKN1A,CDKN2B,CENPF,CHEK1,CHEK2,CLSPN,DONSON,DTL,E2F7,EME1,EZH2,FANCD2,FBXO5,GEN1,GFI1B,GTSE1,INCENP,INHBA,KLF4,MAD2L1,MYO16,NACC2,NDC80,NUF2,ORC1,PLK1,RPA2,SPC24,SPC25,SPDL1,TICRR,TRIM39,TRIP13,TTK,ZWILCH
GO:0006259	DNA metabolic process	GO:BP	1134	15008	941	132	5.82618e-08	True	"Any cellular metabolic process involving deoxyribonucleic acid. This is one of the two main types of nucleic acid, consisting of a long, unbranched macromolecule formed from one, or more commonly, two, strands of linked deoxyribonucleotides." [ISBN:0198506732]	A1CF,APTX,ATAD5,AUNIP,AURKB,BARD1,BCL6,BCL7A,BLM,BRCA1,BRCA2,BRIP1,CCNA2,CCNE2,CDC45,CDC6,CDCA5,CDK1,CDK2,CDKN1A,CENPF,CENPS,CETN2,CHAF1A,CHAF1B,CHEK1,CHEK2,CHTF18,CLSPN,DBF4,DBF4B,DNA2,DNASE1L3,DNMT3A,DONSON,DOT1L,DPF1,DSCC1,DTL,DUT,E2F7,E2F8,EME1,ENPP7,ESCO2,EXO1,EZH2,FANCD2,FBXO5,FBXW7,FEN1,FOXM1,GEN1,GINS1,GINS3,GLI2,H2AX,HELLS,HMGA2,JADE2,KIF22,KLF4,KPNA2,LIG1,LRWD1,MCM10,MCM2,MCM4,MCM5,MCM6…
GO:2000816	negative regulation of mitotic sister chromatid separation	GO:BP	1134	15008	45	21	7.57796e-08	True	"Any process that stops, prevents or reduces the frequency, rate or extent of mitotic sister chromatid separation." [GOC:obol]	AURKB,BUB1,BUB1B,CCNB1,CDC20,CDCA8,CENPF,FBXO5,GEN1,INCENP,MAD2L1,NDC80,NUF2,PLK1,PTTG1,SPC24,SPC25,SPDL1,TRIP13,TTK,ZWILCH
GO:0033046	negative regulation of sister chromatid segregation	GO:BP	1134	15008	45	21	7.57796e-08	True	"Any process that stops, prevents, or reduces the frequency, rate or extent of sister chromatid segregation." [GOC:mah]	AURKB,BUB1,BUB1B,CCNB1,CDC20,CDCA8,CENPF,FBXO5,GEN1,INCENP,MAD2L1,NDC80,NUF2,PLK1,PTTG1,SPC24,SPC25,SPDL1,TRIP13,TTK,ZWILCH
GO:0033048	negative regulation of mitotic sister chromatid segregation	GO:BP	1134	15008	45	21	7.57796e-08	True	"Any process that stops, prevents, or reduces the frequency, rate or extent of sister chromatid segregation during mitosis." [GOC:mah]	AURKB,BUB1,BUB1B,CCNB1,CDC20,CDCA8,CENPF,FBXO5,GEN1,INCENP,MAD2L1,NDC80,NUF2,PLK1,PTTG1,SPC24,SPC25,SPDL1,TRIP13,TTK,ZWILCH
GO:0090068	positive regulation of cell cycle process	GO:BP	1134	15008	231	51	1.0415e-07	True	"Any process that increases the rate, frequency or extent of a cellular process that is involved in the progression of biochemical and morphological phases and events that occur in a cell during successive cell replication or nuclear replication events." [GOC:dph, GOC:tb]	ANXA1,ATAD5,AURKA,AURKB,CCNB1,CCND1,CCND2,CDC25C,CDC6,CDCA5,CDCA8,CDK1,CENPJ,CHEK2,DBF4,DBF4B,DLGAP5,DRD2,DTL,E2F7,E2F8,ECT2,ESPL1,EZH2,FBXO5,FEN1,GEN1,IGF2,INCENP,KIF14,KIF20B,KIF23,MAD2L1,NCAPG2,NCAPH,NCAPH2,NDC80,NEUROG1,NUSAP1,PLSCR1,RACGAP1,RAD51AP1,RRM2,SASS6,SMC2,SMC4,SPAG5,STIL,TERT,TFDP1,UBE2C
GO:0051306	mitotic sister chromatid separation	GO:BP	1134	15008	92	30	1.18667e-07	True	"The process in which sister chromatids are physically detached from each other during mitosis." [GOC:ai]	AURKB,BCL7A,BUB1,BUB1B,CCNB1,CDC20,CDC6,CDCA8,CENPE,CENPF,DLGAP5,DPF1,ESPL1,FBXO5,GEN1,INCENP,MAD2L1,NCAPH2,NDC80,NUF2,PLK1,PTTG1,SPC24,SPC25,SPDL1,TACC3,TRIP13,TTK,UBE2C,ZWILCH
GO:0051985	negative regulation of chromosome segregation	GO:BP	1134	15008	47	21	2.17673e-07	True	"Any process that stops, prevents, or reduces the frequency, rate or extent of chromosome segregation, the process in which genetic material, in the form of chromosomes, is organized and then physically separated and apportioned to two or more sets." [GOC:ai]	AURKB,BUB1,BUB1B,CCNB1,CDC20,CDCA8,CENPF,FBXO5,GEN1,INCENP,MAD2L1,NDC80,NUF2,PLK1,PTTG1,SPC24,SPC25,SPDL1,TRIP13,TTK,ZWILCH
GO:1905819	negative regulation of chromosome separation	GO:BP	1134	15008	47	21	2.17673e-07	True	"Any process that stops, prevents or reduces the frequency, rate or extent of chromosome separation." [GO_REF:0000058, GOC:bhm, GOC:TermGenie, PMID:21795393]	AURKB,BUB1,BUB1B,CCNB1,CDC20,CDCA8,CENPF,FBXO5,GEN1,INCENP,MAD2L1,NDC80,NUF2,PLK1,PTTG1,SPC24,SPC25,SPDL1,TRIP13,TTK,ZWILCH
GO:0007051	spindle organization	GO:BP	1134	15008	178	43	2.43383e-07	True	"A process that is carried out at the cellular level which results in the assembly, arrangement of constituent parts, or disassembly of the spindle, the array of microtubules and associated molecules that forms between opposite poles of a eukaryotic cell during DNA segregation and serves to move the duplicated chromosomes apart." [GOC:go_curators, GOC:mah]	ASPM,AUNIP,AURKA,AURKB,BORA,CCNB1,CCNB2,CDC20,CDCA8,CENPE,CENPJ,CHEK2,DLGAP5,ESPL1,FBXO5,HAUS1,HAUS2,HAUS3,HAUS5,HAUS6,HAUS8,INCENP,KIF11,KIF15,KIF23,KIF4A,KIFC1,KNSTRN,MYBL2,MZT1,NDC80,NUF2,PLK1,PRC1,RACGAP1,SASS6,SPAG5,SPC25,STIL,TACC3,TPX2,TTK,WDR62
GO:0010965	regulation of mitotic sister chromatid separation	GO:BP	1134	15008	89	29	2.81386e-07	True	"Any process that modulates the frequency, rate or extent of mitotic sister chromatid separation. Mitotic sister chromatid separation is the process in which sister chromatids are physically detached from each other during mitosis." [GOC:dph, GOC:tb]	AURKB,BCL7A,BUB1,BUB1B,CCNB1,CDC20,CDC6,CDCA8,CENPE,CENPF,DLGAP5,DPF1,ESPL1,FBXO5,GEN1,INCENP,MAD2L1,NDC80,NUF2,PLK1,PTTG1,SPC24,SPC25,SPDL1,TACC3,TRIP13,TTK,UBE2C,ZWILCH
GO:0045841	negative regulation of mitotic metaphase/anaphase transition	GO:BP	1134	15008	44	20	4.77209e-07	True	"Any process that stops, prevents, or reduces the frequency, rate or extent of the cell cycle process in which a cell progresses from metaphase to anaphase during mitosis, triggered by the activation of the anaphase promoting complex by Cdc20/Sleepy homolog which results in the degradation of Securin." [GOC:go_curators]	AURKB,BUB1,BUB1B,CCNB1,CDC20,CDCA8,CENPF,FBXO5,GEN1,INCENP,MAD2L1,NDC80,NUF2,PLK1,SPC24,SPC25,SPDL1,TRIP13,TTK,ZWILCH
GO:0045787	positive regulation of cell cycle	GO:BP	1134	15008	304	59	6.14216e-07	True	"Any process that activates or increases the rate or extent of progression through the cell cycle." [GOC:go_curators]	ANXA1,ASNS,ATAD5,AURKA,AURKB,BCL2L11,BRCA2,CCNB1,CCND1,CCND2,CDC25C,CDC6,CDCA5,CDCA8,CDK1,CENPJ,CHEK1,CHEK2,CKS1B,CKS2,DBF4,DBF4B,DLGAP5,DRD2,DTL,E2F7,E2F8,ECT2,ESPL1,EZH2,FBXO5,FEN1,GEN1,IGF2,INCENP,KIF14,KIF20B,KIF23,MAD2L1,NCAPG2,NCAPH,NCAPH2,NDC80,NEUROG1,NKX3-1,NUSAP1,PLSCR1,RACGAP1,RAD51AP1,RRM2,SASS6,SMC2,SMC4,SPAG5,STIL,TERT,TFDP1,TGFB2,UBE2C
GO:0033047	regulation of mitotic sister chromatid segregation	GO:BP	1134	15008	50	21	9.37099e-07	True	"Any process that modulates the frequency, rate or extent of sister chromatid segregation during mitosis." [GOC:mah]	AURKB,BUB1,BUB1B,CCNB1,CDC20,CDCA8,CENPF,FBXO5,GEN1,INCENP,MAD2L1,NDC80,NUF2,PLK1,PTTG1,SPC24,SPC25,SPDL1,TRIP13,TTK,ZWILCH
GO:0007091	metaphase/anaphase transition of mitotic cell cycle	GO:BP	1134	15008	88	28	1.24504e-06	True	"The cell cycle process in which a cell progresses from metaphase to anaphase during mitosis, triggered by the activation of the anaphase promoting complex by Cdc20/Sleepy homolog which results in the degradation of Securin." [GOC:mtg_cell_cycle, PMID:10465783]	AURKB,BCL7A,BUB1,BUB1B,CCNB1,CDC20,CDC6,CDCA8,CENPE,CENPF,DLGAP5,DPF1,ESPL1,FBXO5,GEN1,INCENP,MAD2L1,NDC80,NUF2,PLK1,SPC24,SPC25,SPDL1,TACC3,TRIP13,TTK,UBE2C,ZWILCH
GO:1902100	negative regulation of metaphase/anaphase transition of cell cycle	GO:BP	1134	15008	46	20	1.3128e-06	True	"Any process that stops, prevents or reduces the frequency, rate or extent of metaphase/anaphase transition of cell cycle." [GOC:mtg_cell_cycle, GOC:TermGenie]	AURKB,BUB1,BUB1B,CCNB1,CDC20,CDCA8,CENPF,FBXO5,GEN1,INCENP,MAD2L1,NDC80,NUF2,PLK1,SPC24,SPC25,SPDL1,TRIP13,TTK,ZWILCH
GO:0071174	mitotic spindle checkpoint signaling	GO:BP	1134	15008	42	19	1.75689e-06	True	"A signaling process that contributes to a mitotic cell cycle checkpoint that originates from the spindle and delays the metaphase/anaphase transition of a mitotic nuclear division until the spindle is correctly assembled and oriented, the completion of anaphase until chromosomes are attached to the spindle, or mitotic exit and cytokinesis when the spindle does not form." [GOC:mtg_cell_cycle]	AURKB,BUB1,BUB1B,CCNB1,CDC20,CDCA8,CENPF,GEN1,INCENP,MAD2L1,NDC80,NUF2,PLK1,SPC24,SPC25,SPDL1,TRIP13,TTK,ZWILCH
GO:0071173	spindle assembly checkpoint signaling	GO:BP	1134	15008	42	19	1.75689e-06	True	"A signaling process that delays the metaphase/anaphase transition until the spindle is correctly assembled and chromosomes are attached to the spindle." [GOC:mah]	AURKB,BUB1,BUB1B,CCNB1,CDC20,CDCA8,CENPF,GEN1,INCENP,MAD2L1,NDC80,NUF2,PLK1,SPC24,SPC25,SPDL1,TRIP13,TTK,ZWILCH
GO:0007094	mitotic spindle assembly checkpoint signaling	GO:BP	1134	15008	42	19	1.75689e-06	True	"A signal transduction process that contributes to a mitotic cell cycle spindle assembly checkpoint, that delays the metaphase/anaphase transition of a mitotic nuclear division until the spindle is correctly assembled and chromosomes are attached to the spindle." [GOC:mtg_cell_cycle, PMID:12360190]	AURKB,BUB1,BUB1B,CCNB1,CDC20,CDCA8,CENPF,GEN1,INCENP,MAD2L1,NDC80,NUF2,PLK1,SPC24,SPC25,SPDL1,TRIP13,TTK,ZWILCH
GO:0033260	nuclear DNA replication	GO:BP	1134	15008	38	18	2.21543e-06	True	"The DNA-dependent DNA replication that occurs in the nucleus of eukaryotic organisms as part of the cell cycle." [GOC:mtg_cell_cycle]	ATAD5,BCL6,BLM,BRCA2,CDC45,DBF4,DBF4B,DNA2,DONSON,FEN1,GINS1,GINS3,LIG1,MCM2,MCM4,MCM6,POLA1,RAD51
GO:0045839	negative regulation of mitotic nuclear division	GO:BP	1134	15008	52	21	2.30795e-06	True	"Any process that stops, prevents or reduces the rate or extent of mitosis. Mitosis is the division of the eukaryotic cell nucleus to produce two daughter nuclei that, usually, contain the identical chromosome complement to their mother." [GOC:dph, GOC:go_curators, GOC:tb]	AURKB,BUB1,BUB1B,CCNB1,CDC20,CDCA8,CENPF,CHEK1,FBXO5,GEN1,INCENP,MAD2L1,NDC80,NUF2,PLK1,SPC24,SPC25,SPDL1,TRIP13,TTK,ZWILCH
GO:0031577	spindle checkpoint signaling	GO:BP	1134	15008	43	19	2.92605e-06	True	"A signaling process that that controls a cell cycle checkpoint that originates from the mitotic or meiotic spindle." [GOC:mtg_cell_cycle]	AURKB,BUB1,BUB1B,CCNB1,CDC20,CDCA8,CENPF,GEN1,INCENP,MAD2L1,NDC80,NUF2,PLK1,SPC24,SPC25,SPDL1,TRIP13,TTK,ZWILCH
GO:0044784	metaphase/anaphase transition of cell cycle	GO:BP	1134	15008	91	28	3.05284e-06	True	"The cell cycle process in which a cell progresses from metaphase to anaphase as part of the cell cycle." [GOC:mtg_cell_cycle]	AURKB,BCL7A,BUB1,BUB1B,CCNB1,CDC20,CDC6,CDCA8,CENPE,CENPF,DLGAP5,DPF1,ESPL1,FBXO5,GEN1,INCENP,MAD2L1,NDC80,NUF2,PLK1,SPC24,SPC25,SPDL1,TACC3,TRIP13,TTK,UBE2C,ZWILCH
GO:0030071	regulation of mitotic metaphase/anaphase transition	GO:BP	1134	15008	86	27	3.9923e-06	True	"Any process that modulates the frequency, rate or extent of the cell cycle process in which a cell progresses from metaphase to anaphase during mitosis, triggered by the activation of the anaphase promoting complex by Cdc20/Sleepy homolog which results in the degradation of Securin." [GOC:mah]	AURKB,BCL7A,BUB1,BUB1B,CCNB1,CDC20,CDC6,CDCA8,CENPE,CENPF,DLGAP5,DPF1,ESPL1,FBXO5,GEN1,INCENP,MAD2L1,NDC80,NUF2,PLK1,SPC24,SPC25,SPDL1,TRIP13,TTK,UBE2C,ZWILCH
GO:0033045	regulation of sister chromatid segregation	GO:BP	1134	15008	98	29	4.0214e-06	True	"Any process that modulates the frequency, rate or extent of sister chromatid segregation." [GOC:mah]	AURKB,BCL7A,BUB1,BUB1B,CCNB1,CDC20,CDC6,CDCA8,CENPE,CENPF,DLGAP5,DPF1,ESPL1,FBXO5,GEN1,INCENP,MAD2L1,NDC80,NUF2,PLK1,PTTG1,SPC24,SPC25,SPDL1,TACC3,TRIP13,TTK,UBE2C,ZWILCH
GO:1902969	mitotic DNA replication	GO:BP	1134	15008	14	11	6.44349e-06	True	"Any nuclear DNA replication that is involved in a mitotic cell cycle." [GO_REF:0000060, GOC:TermGenie]	BCL6,BRCA2,CDC45,GINS1,GINS3,LIG1,MCM2,MCM4,MCM6,POLA1,RAD51
GO:0051225	spindle assembly	GO:BP	1134	15008	113	31	7.63191e-06	True	"The aggregation, arrangement and bonding together of a set of components to form the spindle, the array of microtubules and associated molecules that serves to move duplicated chromosomes apart." [GOC:ai, GOC:expert_rg, GOC:mtg_sensu, GOC:tb]	ASPM,AURKA,AURKB,CCNB2,CDC20,CDCA8,CENPJ,CHEK2,FBXO5,HAUS1,HAUS2,HAUS3,HAUS5,HAUS6,HAUS8,INCENP,KIF11,KIF15,KIF23,KIF4A,KIFC1,MYBL2,MZT1,NDC80,PLK1,PRC1,RACGAP1,SASS6,SPAG5,STIL,TPX2
GO:1902099	regulation of metaphase/anaphase transition of cell cycle	GO:BP	1134	15008	89	27	9.61034e-06	True	"Any process that modulates the frequency, rate or extent of metaphase/anaphase transition of cell cycle." [GOC:mtg_cell_cycle, GOC:TermGenie]	AURKB,BCL7A,BUB1,BUB1B,CCNB1,CDC20,CDC6,CDCA8,CENPE,CENPF,DLGAP5,DPF1,ESPL1,FBXO5,GEN1,INCENP,MAD2L1,NDC80,NUF2,PLK1,SPC24,SPC25,SPDL1,TRIP13,TTK,UBE2C,ZWILCH
GO:2001251	negative regulation of chromosome organization	GO:BP	1134	15008	89	27	9.61034e-06	True	"Any process that stops, prevents or reduces the frequency, rate or extent of chromosome organization." [GOC:obol]	AURKB,BUB1,BUB1B,CCNB1,CDC20,CDCA8,CENPF,ESPL1,FBXO5,GEN1,INCENP,MAD2L1,MCM2,NDC80,NUF2,PIF1,PLK1,PTTG1,SMARCA5,SPC24,SPC25,SPDL1,TOP2A,TRIP13,TTK,XRCC1,ZWILCH
GO:1903046	meiotic cell cycle process	GO:BP	1134	15008	177	40	1.19944e-05	True	"A process that is part of the meiotic cell cycle." [GO_REF:0000060, GOC:mtg_cell_cycle, GOC:TermGenie]	ASPM,AURKA,BCL2L11,BRCA2,BRIP1,BUB1,BUB1B,CCNB2,CCNE2,CDC20,CDC25C,CENPC,CENPS,CKS2,EME1,ESPL1,FANCD2,FBXO5,INCENP,KIF18A,MND1,NCAPD2,NCAPD3,NCAPH,NCAPH2,NDC80,NUF2,PLK1,PSMC3IP,PTTG1,RAD51,RAD51AP1,RAD54B,RAD54L,SGO2,SMC2,SMC4,TOP2A,TRIP13,TTK
GO:0007088	regulation of mitotic nuclear division	GO:BP	1134	15008	109	30	1.3811e-05	True	"Any process that modulates the frequency, rate or extent of mitosis." [GOC:go_curators]	AURKA,AURKB,BORA,BUB1,BUB1B,CCNB1,CDC20,CDC25C,CDCA8,CENPF,CHEK1,DLGAP5,ESPL1,FBXO5,GEN1,IGF2,INCENP,KIF20B,MAD2L1,MKI67,NDC80,NUF2,NUSAP1,PLK1,SPC24,SPC25,SPDL1,TRIP13,TTK,ZWILCH
GO:0006270	DNA replication initiation	GO:BP	1134	15008	37	17	1.41374e-05	True	"The process in which DNA-dependent DNA replication is started; this begins with the ATP dependent loading of an initiator complex onto the DNA, this is followed by DNA melting and helicase activity. In bacteria, the gene products that enable the helicase activity are loaded after the initial melting and in archaea and eukaryotes, the gene products that enable the helicase activity are inactive w…	CCNE2,CDC45,CDC6,CDK2,GINS3,LRWD1,MCM10,MCM2,MCM4,MCM5,MCM6,MCM7,ORC1,ORC6,POLA1,PRIM2,TICRR
GO:1902850	microtubule cytoskeleton organization involved in mitosis	GO:BP	1134	15008	151	36	1.96831e-05	True	"Any microtubule cytoskeleton organization that is involved in mitosis." [GO_REF:0000060, GOC:TermGenie, PMID:18799626]	AURKA,AURKB,BORA,CCNB1,CDC20,CDCA8,CENPA,CENPE,CENPJ,CHEK2,DLGAP5,ESPL1,INCENP,KIF11,KIF15,KIF23,KIF4A,KIFC1,MAD2L1,MCPH1,MYBL2,MZT1,NDC80,NUF2,NUSAP1,PLK1,PRC1,RACGAP1,SASS6,SPC25,SPDL1,STIL,TACC3,TPX2,TTK,WDR62
GO:0051784	negative regulation of nuclear division	GO:BP	1134	15008	58	21	2.58934e-05	True	"Any process that stops, prevents, or reduces the frequency, rate or extent of nuclear division, the partitioning of the nucleus and its genetic information." [GOC:ai]	AURKB,BUB1,BUB1B,CCNB1,CDC20,CDCA8,CENPF,CHEK1,FBXO5,GEN1,INCENP,MAD2L1,NDC80,NUF2,PLK1,SPC24,SPC25,SPDL1,TRIP13,TTK,ZWILCH
GO:0006310	DNA recombination	GO:BP	1134	15008	286	53	3.98063e-05	True	"Any process in which a new genotype is formed by reassortment of genes resulting in gene combinations different from those that were present in the parents. In eukaryotes genetic recombination can occur by chromosome assortment, intrachromosomal recombination, or nonreciprocal interchromosomal recombination. Interchromosomal recombination occurs by crossing over. In bacteria it may occur by gene…	ATAD5,AUNIP,BARD1,BCL6,BLM,BRCA1,BRCA2,BRIP1,CDC45,CENPS,CHEK1,EME1,EXO1,FANCD2,FEN1,GEN1,H2AX,KPNA2,LIG1,MCM2,MCM4,MCM5,MCM6,MCM7,MCM8,MND1,NSD2,NSMCE4A,PARPBP,PIF1,POLQ,PSMC3IP,RAD51,RAD51AP1,RAD54B,RAD54L,RECQL4,REV3L,RIF1,RPA2,RPA3,SMARCAD1,SMC6,SPIDR,SWSAP1,TEP1,TFRC,TONSL,TOP2A,TRIP13,UNG,XRCC1,ZSWIM7
GO:0140013	meiotic nuclear division	GO:BP	1134	15008	162	37	4.11928e-05	True	"One of the two nuclear divisions that occur as part of the meiotic cell cycle." [PMID:9334324]	ASPM,AURKA,BCL2L11,BRCA2,BRIP1,BUB1,BUB1B,CCNB2,CCNE2,CDC20,CENPC,CENPS,CKS2,EME1,ESPL1,FANCD2,FBXO5,INCENP,KIF18A,MND1,NCAPH,NCAPH2,NDC80,NUF2,PLK1,PSMC3IP,PTTG1,RAD51,RAD51AP1,RAD54B,RAD54L,SGO2,SMC2,SMC4,TOP2A,TRIP13,TTK
GO:0044839	cell cycle G2/M phase transition	GO:BP	1134	15008	148	35	4.35408e-05	True	"The cell cycle process by which a cell in G2 phase commits to M phase." [GOC:jl, GOC:mtg_cell_cycle]	ATAD5,AURKA,AURKB,BARD1,BLM,BRCA1,CCNA2,CCNB1,CCNB2,CCNB3,CCND1,CDC25C,CDC6,CDK1,CDK2,CDKN1A,CENPF,CHEK1,CHEK2,CLSPN,DBF4B,DONSON,DTL,FBXO5,FOXM1,KIF14,MELK,NDC80,NES,ORC1,PKIA,PLK1,SKP2,TICRR,TRIM39
GO:0010389	regulation of G2/M transition of mitotic cell cycle	GO:BP	1134	15008	90	26	6.7857e-05	True	"Any signalling pathway that modulates the activity of a cell cycle cyclin-dependent protein kinase to modulate the switch from G2 phase to M phase of the mitotic cell cycle." [GOC:mtg_cell_cycle, PMID:17329565]	AURKA,AURKB,BARD1,BLM,BRCA1,CCNB1,CCNB3,CCND1,CDC25C,CDC6,CDK1,CDK2,CDKN1A,CENPF,CHEK1,CLSPN,DBF4B,DONSON,DTL,FBXO5,KIF14,ORC1,PKIA,PLK1,TICRR,TRIM39
GO:0090329	regulation of DNA-templated DNA replication	GO:BP	1134	15008	56	20	8.85173e-05	True	"Any process that modulates the rate, frequency, or extent of DNA-templated DNA replication, the process in which new strands of DNA are synthesized." [GOC:dph, GOC:tb]	BCL6,BLM,BRCA2,CDK2,CHTF18,DBF4,DBF4B,DONSON,DSCC1,E2F7,E2F8,FBXO5,GINS1,GINS3,MCM2,MCM4,MCM5,MCM6,MCM7,TICRR
GO:0006275	regulation of DNA replication	GO:BP	1134	15008	131	32	9.65488e-05	True	"Any process that modulates the frequency, rate or extent of DNA replication." [GOC:go_curators]	ATAD5,BCL6,BLM,BRCA2,CCNA2,CDC6,CDK1,CDK2,CHTF18,DBF4,DBF4B,DNA2,DONSON,DSCC1,E2F7,E2F8,ENPP7,ESCO2,FBXO5,GINS1,GINS3,GLI2,JADE2,MCM2,MCM4,MCM5,MCM6,MCM7,OBI1,SMARCA5,TICRR,ZBTB38
GO:0000086	G2/M transition of mitotic cell cycle	GO:BP	1134	15008	133	32	0.000144784	True	"The mitotic cell cycle transition by which a cell in G2 commits to M phase. The process begins when the kinase activity of M cyclin/CDK complex reaches a threshold high enough for the cell cycle to proceed. This is accomplished by activating a positive feedback loop that results in the accumulation of unphosphorylated and active M cyclin/CDK complex." [GOC:mtg_cell_cycle]	AURKA,AURKB,BARD1,BLM,BRCA1,CCNA2,CCNB1,CCNB3,CCND1,CDC25C,CDC6,CDK1,CDK2,CDKN1A,CENPF,CHEK1,CHEK2,CLSPN,DBF4B,DONSON,DTL,FBXO5,FOXM1,KIF14,MELK,NES,ORC1,PKIA,PLK1,SKP2,TICRR,TRIM39
GO:0008608	attachment of spindle microtubules to kinetochore	GO:BP	1134	15008	42	17	0.000157408	True	"The process in which spindle microtubules become physically associated with the proteins making up the kinetochore complex." [GOC:vw, PMID:10322137]	AURKB,CCNB1,CDCA8,CENPC,CENPE,ECT2,INCENP,KIF2C,KNL1,KNSTRN,MIS12,NDC80,NUF2,RACGAP1,SPAG5,SPC24,SPC25
GO:0032508	DNA duplex unwinding	GO:BP	1134	15008	88	25	0.000205933	True	"The process in which interchain hydrogen bonds between two strands of DNA are broken or 'melted', generating a region of unpaired single strands." [GOC:isa_complete, GOC:mah]	ANXA1,BLM,BRIP1,CDC45,CHD5,CHTF18,DNA2,DSCC1,ERCC6L,GINS1,GINS3,MCM2,MCM4,MCM5,MCM6,MCM7,MCM8,PIF1,POLQ,RAD51,RAD54B,RAD54L,RECQL4,SMARCAD1,TOP2A
GO:1902749	regulation of cell cycle G2/M phase transition	GO:BP	1134	15008	101	27	0.00021574	True	"Any signalling pathway that modulates the activity of a cell cycle cyclin-dependent protein kinase to modulate the switch from G2 phase to M phase of the cell cycle." [GO_REF:0000058, GOC:jl, GOC:TermGenie]	ATAD5,AURKA,AURKB,BARD1,BLM,BRCA1,CCNB1,CCNB3,CCND1,CDC25C,CDC6,CDK1,CDK2,CDKN1A,CENPF,CHEK1,CLSPN,DBF4B,DONSON,DTL,FBXO5,KIF14,ORC1,PKIA,PLK1,TICRR,TRIM39
GO:0051383	kinetochore organization	GO:BP	1134	15008	21	12	0.000253497	True	"A process that is carried out at the cellular level which results in the assembly, arrangement of constituent parts, or disassembly of the kinetochore, a multisubunit complex that is located at the centromeric region of DNA and provides an attachment point for the spindle microtubules." [GOC:ai, GOC:dph, GOC:jl, GOC:mah]	CENPA,CENPC,CENPE,CENPF,CENPN,CENPS,DLGAP5,MIS12,NDC80,NUF2,SMC2,SMC4
GO:0051783	regulation of nuclear division	GO:BP	1134	15008	129	31	0.000263382	True	"Any process that modulates the frequency, rate or extent of nuclear division, the partitioning of the nucleus and its genetic information." [GOC:ai]	AURKA,AURKB,BORA,BUB1,BUB1B,CCNB1,CDC20,CDC25C,CDCA8,CENPF,CHEK1,DLGAP5,ESPL1,FBXO5,GEN1,IGF2,INCENP,KIF20B,MAD2L1,MKI67,NDC80,NUF2,NUSAP1,PLK1,RAD51AP1,SPC24,SPC25,SPDL1,TRIP13,TTK,ZWILCH
GO:0007052	mitotic spindle organization	GO:BP	1134	15008	123	30	0.000319888	True	"A process that is carried out at the cellular level which results in the assembly, arrangement of constituent parts, or disassembly of the microtubule spindle during a mitotic cell cycle." [GOC:go_curators, GOC:mah]	AURKA,AURKB,BORA,CCNB1,CDC20,CDCA8,CENPE,CENPJ,CHEK2,DLGAP5,INCENP,KIF11,KIF15,KIF23,KIF4A,KIFC1,MYBL2,MZT1,NDC80,NUF2,PLK1,PRC1,RACGAP1,SASS6,SPC25,STIL,TACC3,TPX2,TTK,WDR62
GO:0006302	double-strand break repair	GO:BP	1134	15008	271	49	0.000403152	True	"The repair of double-strand breaks in DNA via homologous and nonhomologous mechanisms to reform a continuous DNA helix." [GOC:elh]	APTX,AUNIP,BCL7A,BLM,BRCA1,BRCA2,BRIP1,CDC45,CDCA5,CHEK1,CHEK2,DNA2,DPF1,EME1,ESCO2,FANCD2,FEN1,FOXM1,GEN1,H2AX,HMGA2,MCM2,MCM4,MCM5,MCM6,MCM7,MCM8,NSD2,NSMCE4A,PARPBP,POLA1,POLQ,RAD51,RAD51AP1,RAD54B,RAD54L,RECQL4,REV3L,RIF1,RPA2,RPA3,SMARCAD1,SMC6,SPIDR,SWSAP1,TONSL,TRIP13,XRCC1,ZSWIM7
GO:0030261	chromosome condensation	GO:BP	1134	15008	35	15	0.000523674	True	"The progressive compaction of dispersed interphase chromatin into threadlike chromosomes prior to mitotic or meiotic nuclear division, or during apoptosis, in eukaryotic cells." [GOC:mah, ISBN:0815316194]	CDCA5,CDK1,HMGA2,MCPH1,NCAPD2,NCAPD3,NCAPG2,NCAPH,NCAPH2,NUSAP1,PLK1,SMARCA5,SMC2,SMC4,TOP2A
GO:0006974	cellular response to DNA damage stimulus	GO:BP	1134	15008	800	105	0.000602697	True	"Any process that results in a change in state or activity of a cell (in terms of movement, secretion, enzyme production, gene expression, etc.) as a result of a stimulus indicating damage to its DNA from environmental insults or errors during metabolism." [GOC:go_curators]	APTX,ATAD5,AUNIP,BARD1,BCL2L11,BCL6,BCL7A,BLM,BRCA1,BRCA2,BRIP1,CASP3,CCND1,CDC45,CDCA5,CDK1,CDK2,CDKN1A,CENPS,CETN2,CHAF1A,CHAF1B,CHEK1,CHEK2,CLSPN,DNA2,DONSON,DOT1L,DPF1,DTL,E2F1,E2F7,EME1,ESCO2,EXO1,FANCD2,FBXO5,FBXW7,FEN1,FOXM1,GEN1,GTSE1,H2AX,HMGA2,HMOX1,IRF3,KIF22,LIG1,MCM10,MCM2,MCM4,MCM5,MCM6,MCM7,MCM8,NACC2,NEIL3,NFATC2,NKX3-1,NSD2,NSMCE4A,NUAK1,NUDT1,PARP4,PARPBP,PCLAF,PIF1,PLK1,POLA1,P…
GO:0006281	DNA repair	GO:BP	1134	15008	538	78	0.000760154	True	"The process of restoring DNA after damage. Genomes are subject to damage by chemical and physical agents in the environment (e.g. UV and ionizing radiations, chemical mutagens, fungal and bacterial toxins, etc.) and by free radicals or alkylating agents endogenously generated in metabolism. DNA is also damaged because of errors during its replication. A variety of different DNA repair pathways h…	APTX,AUNIP,BARD1,BCL7A,BLM,BRCA1,BRCA2,BRIP1,CDC45,CDCA5,CDK1,CDK2,CENPS,CETN2,CHAF1A,CHAF1B,CHEK1,CHEK2,CLSPN,DNA2,DOT1L,DPF1,DTL,EME1,ESCO2,EXO1,FANCD2,FBXW7,FEN1,FOXM1,GEN1,H2AX,HMGA2,KIF22,LIG1,MCM2,MCM4,MCM5,MCM6,MCM7,MCM8,NEIL3,NSD2,NSMCE4A,NUDT1,PARP4,PARPBP,PCLAF,PIF1,POLA1,POLD1,POLE,POLQ,PTTG1,RAD51,RAD51AP1,RAD54B,RAD54L,RECQL4,REV1,REV3L,RIF1,RPA2,RPA3,SMARCA5,SMARCAD1,SMC6,SPIDR,SWSA…
GO:0044843	cell cycle G1/S phase transition	GO:BP	1134	15008	235	44	0.00079439	True	"The cell cycle process by which a cell in G1 phase commits to S phase." [GOC:mtg_cell_cycle]	ANXA1,BCL7A,CCNA2,CCND1,CCND2,CCNE2,CDC6,CDK2,CDK6,CDKN1A,CDKN2B,CENPJ,CHEK2,DBF4,DPF1,E2F1,E2F3,E2F7,EZH2,FBXW7,GFI1B,GTSE1,INHBA,IQGAP3,KIF14,KLF4,MYO16,NACC2,NASP,NKX3-1,POLE,PSME3,PTPN6,RPA2,RRM2,SASS6,SKP2,STIL,SUSD2,TERT,TFDP1,TM4SF5,TRIM39,TRIM71
GO:0032392	DNA geometric change	GO:BP	1134	15008	94	25	0.000900132	True	"The process in which a transformation is induced in the geometry of a DNA double helix, resulting in a change in twist, writhe, or both, but with no change in linking number. Includes the unwinding of double-stranded DNA by helicases." [GOC:mah]	ANXA1,BLM,BRIP1,CDC45,CHD5,CHTF18,DNA2,DSCC1,ERCC6L,GINS1,GINS3,MCM2,MCM4,MCM5,MCM6,MCM7,MCM8,PIF1,POLQ,RAD51,RAD54B,RAD54L,RECQL4,SMARCAD1,TOP2A
GO:0000724	double-strand break repair via homologous recombination	GO:BP	1134	15008	150	33	0.000900993	True	"The error-free repair of a double-strand break in DNA in which the broken DNA molecule is repaired using homologous sequences. A strand in the broken DNA searches for a homologous region in an intact chromosome to serve as the template for DNA synthesis. The restoration of two intact DNA molecules results in the exchange, reciprocal or nonreciprocal, of genetic material between the intact DNA mo…	AUNIP,BLM,BRCA1,BRCA2,CDC45,CHEK1,FEN1,GEN1,H2AX,MCM2,MCM4,MCM5,MCM6,MCM7,MCM8,NSMCE4A,PARPBP,POLQ,RAD51,RAD51AP1,RAD54B,RAD54L,RECQL4,REV3L,RIF1,RPA2,RPA3,SMC6,SPIDR,SWSAP1,TONSL,XRCC1,ZSWIM7
GO:0033044	regulation of chromosome organization	GO:BP	1134	15008	236	44	0.000906762	True	"Any process that modulates the frequency, rate or extent of a process involved in the formation, arrangement of constituent parts, or disassembly of a chromosome." [GOC:mah]	AURKB,BCL7A,BUB1,BUB1B,CCNB1,CDC20,CDC6,CDCA5,CDCA8,CDK2,CENPE,CENPF,DLGAP5,DPF1,ESPL1,FBXO5,FEN1,GEN1,INCENP,MAD2L1,MCM2,MCPH1,NCAPD2,NCAPH,NDC80,NSMCE4A,NUF2,PIF1,PLK1,PTTG1,SMARCA5,SMC2,SMC4,SMC6,SPC24,SPC25,SPDL1,TACC3,TOP2A,TRIP13,TTK,UBE2C,XRCC1,ZWILCH
