# Supplementary material for: Overlapping action of T3 and T4 during Xenopus laevis development
Source: Front Endocrinol (Lausanne). 2024 Mar 11;15:1360188. doi: 10.3389/fendo.2024.1360188 (PMC10961411; doi:10.3389/fendo.2024.1360188)
Supplement: Supplementary Table 5 — Biological processes involved with T4. [file Table_5.xlsx]

## Sheet: Table_S4
GOID	NAME	GOSOURCE	QUERY_SIZE	GENOME_SIZE	TERM_SIZE	OVERLAP	p	SIGNIFICANT	DESCRIPTION	GENES
GO:1903047	mitotic cell cycle process	GO:BP	1301	15008	704	144	1.09635e-18	True	"A process that is part of the mitotic cell cycle." [GO_REF:0000060, GOC:mtg_cell_cycle, GOC:TermGenie]	ANLN,ANXA1,ATAD5,ATRX,AURKA,AURKB,BARD1,BCL6,BCL7A,BLM,BORA,BRCA1,BRCA2,BUB1,BUB1B,BUB3,CCNA2,CCNB1,CCNB2,CCNB3,CCND2,CCNE2,CCNJ,CDC20,CDC25C,CDC45,CDC6,CDCA5,CDCA8,CDK1,CDK2,CDKN1A,CENPA,CENPC,CENPE,CENPF,CEP55,CHEK1,CKAP2,CKS1B,CKS2,CLSPN,DBF4,DBF4B,DLGAP5,DNA2,DONSON,DPF1,DSCC1,DTL,E2F1,E2F3,E2F7,ECT2,ESPL1,EXOC8,EZH2,FANCD2,FBXO5,FOXM1,GEN1,GFI1B,GINS1,GTSE1,IGF2,INCENP,IQGAP3,KIF11,KIF14,KIF…
GO:0000278	mitotic cell cycle	GO:BP	1301	15008	847	162	2.58851e-18	True	"Progression through the phases of the mitotic cell cycle, the most common eukaryotic cell cycle, which canonically comprises four successive phases called G1, S, G2, and M and includes replication of the genome and the subsequent segregation of chromosomes into daughter cells. In some variant cell cycles nuclear replication or nuclear division may not be followed by cell division, or G1 and G2 p…	ANLN,ANXA1,ASAH2,ASNS,ATAD5,ATRX,AURKA,AURKB,BARD1,BCL6,BCL7A,BLM,BORA,BRCA1,BRCA2,BUB1,BUB1B,BUB3,CCNA2,CCNB1,CCNB2,CCNB3,CCND2,CCNE2,CCNJ,CDC20,CDC25C,CDC45,CDC6,CDCA5,CDCA8,CDK1,CDK2,CDKN1A,CENPA,CENPC,CENPE,CENPF,CEP55,CETN2,CHEK1,CKAP2,CKS1B,CKS2,CLIP1,CLSPN,DBF4,DBF4B,DLGAP5,DNA2,DNMT3A,DONSON,DPF1,DSCC1,DTL,E2F1,E2F3,E2F7,E2F8,ECT2,ESPL1,EXOC8,EZH2,FANCD2,FBXO5,FOXM1,GEN1,GFI1B,GINS1,GTSE1…
GO:0007049	cell cycle	GO:BP	1301	15008	1577	240	5.97195e-15	True	"The progression of biochemical and morphological phases and events that occur in a cell during successive cell replication or nuclear replication events. Canonically, the cell cycle comprises the replication and segregation of genetic material followed by the division of the cell, but in endocycles or syncytial cells nuclear replication or nuclear division may not be followed by cell division." …	ALOX15B,ANLN,ANXA1,ASAH2,ASNS,ASPM,ATAD5,ATRX,AUNIP,AURKA,AURKB,BARD1,BCL2L11,BCL6,BCL7A,BLM,BORA,BRCA1,BRCA2,BRIP1,BUB1,BUB1B,BUB3,CASP3,CCNA2,CCNB1,CCNB2,CCNB3,CCND2,CCNE2,CCNJ,CCNQ,CDC20,CDC25C,CDC45,CDC6,CDCA5,CDCA8,CDK1,CDK2,CDK8,CDKN1A,CENPA,CENPC,CENPE,CENPF,CEP135,CEP152,CEP55,CETN2,CHAF1A,CHAF1B,CHEK1,CHTF18,CKAP2,CKS1B,CKS2,CLIP1,CLSPN,CNTLN,CUZD1,CYP26B1,DBF4,DBF4B,DLGAP5,DNA2,DNMT3A,D…
GO:0022402	cell cycle process	GO:BP	1301	15008	1095	184	7.93223e-15	True	"The cellular process that ensures successive accurate and complete genome replication and chromosome segregation." [GOC:isa_complete, GOC:mtg_cell_cycle]	ANLN,ANXA1,ASPM,ATAD5,ATRX,AUNIP,AURKA,AURKB,BARD1,BCL2L11,BCL6,BCL7A,BLM,BORA,BRCA1,BRCA2,BRIP1,BUB1,BUB1B,BUB3,CCNA2,CCNB1,CCNB2,CCNB3,CCND2,CCNE2,CCNJ,CCNQ,CDC20,CDC25C,CDC45,CDC6,CDCA5,CDCA8,CDK1,CDK2,CDKN1A,CENPA,CENPC,CENPE,CENPF,CEP135,CEP152,CEP55,CETN2,CHEK1,CKAP2,CKS1B,CKS2,CLSPN,CNTLN,CYP26B1,DBF4,DBF4B,DLGAP5,DNA2,DONSON,DOT1L,DPF1,DRD2,DSCC1,DTL,E2F1,E2F3,E2F7,E2F8,ECT2,ESCO2,ESPL1,E…
GO:0006260	DNA replication	GO:BP	1301	15008	265	70	3.86212e-13	True	"The cellular metabolic process in which a cell duplicates one or more molecules of DNA. DNA replication begins when specific sequences, known as origins of replication, are recognized and bound by initiation proteins, and ends when the original DNA molecule has been completely duplicated and the copies topologically separated. The unit of replication usually corresponds to the genome of the cell…	ATAD5,ATRX,BARD1,BCL6,BLM,BRCA1,BRCA2,CCNA2,CCNE2,CDC45,CDC6,CDK1,CDK2,CHAF1A,CHAF1B,CHEK1,CHTF18,DBF4,DBF4B,DNA2,DONSON,DSCC1,DTL,DUT,E2F7,E2F8,ENPP7,ESCO2,FBXO5,GEN1,GINS1,GLI2,JADE2,LIG1,LRWD1,MCM10,MCM2,MCM4,MCM5,MCM6,MCM7,MCM8,NASP,NFIA,NFIB,NFIC,NFIX,OBI1,ORC1,PCLAF,PIF1,POLA1,POLE,POLE2,POLE4,PRIM2,RAD51,RECQL4,REV1,REV3L,RPA2,RPA3,RRM2,SMARCA5,TICRR,WAPL,WDHD1,ZBTB38,ZGRF1,ZMPSTE24
GO:0051276	chromosome organization	GO:BP	1301	15008	541	110	4.10237e-13	True	"A process that is carried out at the cellular level that results in the assembly, arrangement of constituent parts, or disassembly of chromosomes, structures composed of a very long molecule of DNA and associated proteins that carries hereditary information. This term covers covalent modifications at the molecular level as well as spatial relationships among the major components of a chromosome.…	ANXA1,ATRX,AURKB,BCL7A,BLM,BRCA2,BRIP1,BUB1,BUB1B,BUB3,CCNB1,CCNE2,CDC20,CDC45,CDC6,CDCA5,CDCA8,CDK1,CDK2,CENPA,CENPC,CENPE,CENPF,CENPI,CENPN,CHD5,CHTF18,DLGAP5,DNA2,DOT1L,DPF1,DSCC1,ERCC6L,ESCO2,ESPL1,EXO1,EZH2,FANCD2,FBXO5,FBXW7,GEN1,GINS1,HELLS,HJURP,HMGA2,INCENP,KIF14,KIF18A,KIF18B,KIF22,KIF23,KIF2C,KIF4A,KIFC1,KNSTRN,LMNA,MAD1L1,MAD2L1,MCM2,MCM4,MCM5,MCM6,MCM7,MCM8,MCPH1,MND1,NASP,NCAPD2,NCA…
GO:0000070	mitotic sister chromatid segregation	GO:BP	1301	15008	183	56	6.05332e-13	True	"The cell cycle process in which replicated homologous chromosomes are organized and then physically separated and apportioned to two sets during the mitotic cell cycle. Each replicated chromosome, composed of two sister chromatids, aligns at the cell equator, paired with its homologous partner. One homolog of each morphologic type goes into each of the resulting chromosome sets." [GOC:ai, GOC:jl]	ATRX,AURKB,BCL7A,BUB1,BUB1B,BUB3,CCNB1,CDC20,CDC6,CDCA5,CDCA8,CENPC,CENPE,CENPF,DLGAP5,DPF1,DSCC1,ESPL1,FBXO5,GEN1,INCENP,KIF14,KIF18A,KIF18B,KIF22,KIF23,KIF2C,KIF4A,KIFC1,KNSTRN,MAD1L1,MAD2L1,NCAPD2,NCAPD3,NCAPG2,NCAPH,NCAPH2,NDC80,NUF2,NUSAP1,PLK1,PRC1,PTTG1,RACGAP1,SGO2,SMARCA5,SMC2,SMC4,SPAG5,SPC24,SPC25,TACC3,TRIP13,TTK,UBE2C,ZWILCH
GO:0000819	sister chromatid segregation	GO:BP	1301	15008	211	60	2.07621e-12	True	"The cell cycle process in which sister chromatids are organized and then physically separated and apportioned to two or more sets." [GOC:ai, GOC:elh]	ATRX,AURKB,BCL7A,BUB1,BUB1B,BUB3,CCNB1,CDC20,CDC6,CDCA5,CDCA8,CENPC,CENPE,CENPF,DLGAP5,DPF1,DSCC1,ESCO2,ESPL1,FBXO5,FBXW7,GEN1,INCENP,KIF14,KIF18A,KIF18B,KIF22,KIF23,KIF2C,KIF4A,KIFC1,KNSTRN,MAD1L1,MAD2L1,NCAPD2,NCAPD3,NCAPG2,NCAPH,NCAPH2,NDC80,NUF2,NUSAP1,PLK1,PRC1,PTTG1,RACGAP1,SGO2,SMARCA5,SMC2,SMC4,SPAG5,SPC24,SPC25,TACC3,TOP2A,TRIP13,TTK,UBE2C,WAPL,ZWILCH
GO:0010564	regulation of cell cycle process	GO:BP	1301	15008	641	119	2.51493e-11	True	"Any process that modulates a cellular process that is involved in the progression of biochemical and morphological phases and events that occur in a cell during successive cell replication or nuclear replication events." [GOC:dph, GOC:tb]	ANLN,ANXA1,ATAD5,ATRX,AURKA,AURKB,BARD1,BCL6,BCL7A,BLM,BORA,BRCA1,BRCA2,BRIP1,BUB1,BUB1B,BUB3,CCNB1,CCNB3,CCND2,CCNQ,CDC20,CDC25C,CDC45,CDC6,CDCA5,CDCA8,CDK1,CDK2,CDKN1A,CENPE,CENPF,CETN2,CHEK1,CLSPN,DBF4,DBF4B,DLGAP5,DNA2,DONSON,DOT1L,DPF1,DRD2,DTL,E2F1,E2F7,E2F8,ECT2,ESPL1,EZH2,FANCD2,FBXO5,FBXW7,GEN1,GFI1B,GTSE1,HMGA2,IGF2,INCENP,KIF11,KIF14,KIF15,KIF20A,KIF20B,KIF23,KLF4,KNSTRN,MAD1L1,MAD2L1,…
GO:0140014	mitotic nuclear division	GO:BP	1301	15008	296	70	1.98526e-10	True	"A mitotic cell cycle process comprising the steps by which the nucleus of a eukaryotic cell divides; the process involves condensation of chromosomal DNA into a highly compacted form. Canonically, mitosis produces two daughter nuclei whose chromosome complement is identical to that of the mother cell." [ISBN:0198547684]	ANLN,ATRX,AURKA,AURKB,BCL7A,BORA,BUB1,BUB1B,BUB3,CCNB1,CDC20,CDC25C,CDC6,CDCA5,CDCA8,CENPC,CENPE,CENPF,CHEK1,DLGAP5,DPF1,DSCC1,ESPL1,FBXO5,GEN1,IGF2,INCENP,KIF11,KIF14,KIF15,KIF18A,KIF18B,KIF20B,KIF22,KIF23,KIF2C,KIF4A,KIFC1,KNSTRN,MAD1L1,MAD2L1,MISP,MKI67,MYBL2,NCAPD2,NCAPD3,NCAPG2,NCAPH,NCAPH2,NDC80,NEUROG1,NUF2,NUSAP1,PLK1,PRC1,PTTG1,RACGAP1,SGO2,SMARCA5,SMC2,SMC4,SPAG5,SPC24,SPC25,TACC3,TPX2,…
GO:0044772	mitotic cell cycle phase transition	GO:BP	1301	15008	415	87	2.03047e-10	True	"The cell cycle process by which a cell commits to entering the next mitotic cell cycle phase." [GOC:mtg_cell_cycle]	ANLN,ANXA1,ATAD5,AURKA,AURKB,BARD1,BCL7A,BLM,BRCA1,BUB1,BUB1B,BUB3,CCNA2,CCNB1,CCNB2,CCNB3,CCND2,CCNE2,CCNJ,CDC20,CDC25C,CDC6,CDCA5,CDCA8,CDK1,CDK2,CDKN1A,CENPE,CENPF,CHEK1,CKS1B,CKS2,CLSPN,DBF4,DBF4B,DLGAP5,DONSON,DPF1,DTL,E2F1,E2F3,E2F7,ESPL1,EZH2,FBXO5,FOXM1,GEN1,GFI1B,GTSE1,INCENP,IQGAP3,KIF14,KLF4,MAD1L1,MAD2L1,MELK,MYO16,NACC2,NASP,NDC80,NES,NEUROG1,NUF2,ORC1,PKIA,PLK1,POLE,PSME3,PTPN6,RPA2…
GO:1901990	regulation of mitotic cell cycle phase transition	GO:BP	1301	15008	305	71	2.98627e-10	True	"Any process that modulates the frequency, rate or extent of mitotic cell cycle phase transition." [GOC:mtg_cell_cycle, GOC:TermGenie, PMID:22841721]	ANLN,ANXA1,ATAD5,AURKA,AURKB,BARD1,BCL7A,BLM,BRCA1,BUB1,BUB1B,BUB3,CCNB1,CCNB3,CCND2,CDC20,CDC25C,CDC6,CDCA5,CDCA8,CDK1,CDK2,CDKN1A,CENPE,CENPF,CHEK1,CLSPN,DBF4B,DLGAP5,DONSON,DPF1,DTL,E2F1,E2F7,ESPL1,EZH2,FBXO5,GEN1,GFI1B,GTSE1,INCENP,KIF14,KLF4,MAD1L1,MAD2L1,MYO16,NACC2,NDC80,NEUROG1,NUF2,ORC1,PKIA,PLK1,PSME3,PTPN6,RPA2,RRM2,SASS6,SPC24,SPC25,STIL,STOX1,TERT,TFDP1,TICRR,TM4SF5,TRIM39,TRIP13,TTK…
GO:1901987	regulation of cell cycle phase transition	GO:BP	1301	15008	396	84	3.03146e-10	True	"Any process that modulates the frequency, rate or extent of cell cycle phase transition." [GOC:mtg_cell_cycle, GOC:TermGenie, PMID:22841721]	ANLN,ANXA1,ATAD5,AURKA,AURKB,BARD1,BCL7A,BLM,BRCA1,BRCA2,BRIP1,BUB1,BUB1B,BUB3,CCNB1,CCNB3,CCND2,CCNQ,CDC20,CDC25C,CDC45,CDC6,CDCA5,CDCA8,CDK1,CDK2,CDKN1A,CENPE,CENPF,CHEK1,CLSPN,DBF4,DBF4B,DLGAP5,DNA2,DONSON,DOT1L,DPF1,DTL,E2F1,E2F7,ESPL1,EZH2,FANCD2,FBXO5,FBXW7,GEN1,GFI1B,GTSE1,INCENP,KIF14,KLF4,MAD1L1,MAD2L1,MYO16,NACC2,NDC80,NEUROG1,NUF2,ORC1,PKIA,PLK1,PSME3,PTPN6,RAD51,RASSF1,RPA2,RRM2,SASS6…
GO:0044770	cell cycle phase transition	GO:BP	1301	15008	509	99	4.05854e-10	True	"The cell cycle process by which a cell commits to entering the next cell cycle phase." [GOC:mtg_cell_cycle]	ANLN,ANXA1,ATAD5,AURKA,AURKB,BARD1,BCL7A,BLM,BRCA1,BRCA2,BRIP1,BUB1,BUB1B,BUB3,CCNA2,CCNB1,CCNB2,CCNB3,CCND2,CCNE2,CCNJ,CCNQ,CDC20,CDC25C,CDC45,CDC6,CDCA5,CDCA8,CDK1,CDK2,CDKN1A,CENPE,CENPF,CHEK1,CKS1B,CKS2,CLSPN,DBF4,DBF4B,DLGAP5,DNA2,DONSON,DOT1L,DPF1,DTL,E2F1,E2F3,E2F7,ESPL1,EZH2,FANCD2,FBXO5,FBXW7,FOXM1,GEN1,GFI1B,GTSE1,INCENP,IQGAP3,KIF14,KLF4,MAD1L1,MAD2L1,MELK,MYO16,NACC2,NASP,NDC80,NES,NE…
GO:0098813	nuclear chromosome segregation	GO:BP	1301	15008	283	67	7.36808e-10	True	"The process in which genetic material, in the form of nuclear chromosomes, is organized into specific structures and then physically separated and apportioned to two or more sets. Nuclear chromosome segregation begins with the condensation of chromosomes, includes chromosome separation, and ends when chromosomes have completed movement to the spindle poles." [GOC:dos]	ATRX,AURKB,BCL7A,BRIP1,BUB1,BUB1B,BUB3,CCNB1,CCNE2,CDC20,CDC6,CDCA5,CDCA8,CENPC,CENPE,CENPF,DLGAP5,DPF1,DSCC1,ECT2,ESCO2,ESPL1,FANCD2,FBXO5,FBXW7,GEN1,INCENP,KIF14,KIF18A,KIF18B,KIF22,KIF23,KIF2C,KIF4A,KIFC1,KNL1,KNSTRN,MAD1L1,MAD2L1,MND1,NCAPD2,NCAPD3,NCAPG2,NCAPH,NCAPH2,NDC80,NUF2,NUSAP1,PLK1,PRC1,PSMC3IP,PTTG1,RACGAP1,SGO2,SMARCA5,SMC2,SMC4,SPAG5,SPC24,SPC25,TACC3,TOP2A,TRIP13,TTK,UBE2C,WAPL,Z…
GO:0051301	cell division	GO:BP	1301	15008	591	109	7.42992e-10	True	"The process resulting in division and partitioning of components of a cell to form more cells; may or may not be accompanied by the physical separation of a cell into distinct, individually membrane-bounded daughter cells." [GOC:di, GOC:go_curators, GOC:pr]	ANLN,ASPM,AURKA,AURKB,BLM,BORA,BRCA2,BRIP1,BUB1,BUB1B,BUB3,CAT,CCNA2,CCNB1,CCNB2,CCNB3,CCND2,CCNE2,CDC20,CDC25C,CDC6,CDCA5,CDCA7L,CDCA8,CDK1,CDK2,CENPA,CENPC,CENPE,CENPF,CEP55,CETN2,CKAP2,CKS1B,CKS2,CUZD1,DRD2,E2F7,E2F8,ECT2,ERCC6L,ESPL1,EXOC8,FBXO5,GKN1,HAUS1,HAUS2,HAUS5,HAUS6,HAUS8,HELLS,HMGA2,IGF2,INCENP,KIF11,KIF14,KIF18B,KIF20A,KIF20B,KIF23,KIF2C,KIF4A,KIFC1,KNL1,KNSTRN,LIG1,LRRCC1,MAD1L1,MA…
GO:0007059	chromosome segregation	GO:BP	1301	15008	338	75	7.62454e-10	True	"The process in which genetic material, in the form of chromosomes, is organized into specific structures and then physically separated and apportioned to two or more sets. In eukaryotes, chromosome segregation begins with the condensation of chromosomes, includes chromosome separation, and ends when chromosomes have completed movement to the spindle poles." [GOC:jl, GOC:mah, GOC:mtg_cell_cycle, …	ATRX,AURKB,BCL7A,BRCA1,BRIP1,BUB1,BUB1B,BUB3,CCNB1,CCNE2,CDC20,CDC6,CDCA5,CDCA8,CENPC,CENPE,CENPF,CENPN,DLGAP5,DPF1,DSCC1,ECT2,ESCO2,ESPL1,FANCD2,FBXO5,FBXW7,GEN1,HJURP,INCENP,KIF14,KIF18A,KIF18B,KIF22,KIF23,KIF2C,KIF4A,KIFC1,KNL1,KNSTRN,MAD1L1,MAD2L1,MKI67,MND1,NCAPD2,NCAPD3,NCAPG2,NCAPH,NCAPH2,NDC80,NUF2,NUSAP1,PLK1,PRC1,PSMC3IP,PTTG1,RACGAP1,SGO2,SKA1,SKA3,SMARCA5,SMARCAD1,SMC2,SMC4,SMC6,SPAG5…
GO:0051983	regulation of chromosome segregation	GO:BP	1301	15008	118	39	3.28961e-09	True	"Any process that modulates the frequency, rate or extent of chromosome segregation, the process in which genetic material, in the form of chromosomes, is organized and then physically separated and apportioned to two or more sets." [GOC:ai]	AURKB,BCL7A,BUB1,BUB1B,BUB3,CCNB1,CDC20,CDC6,CDCA8,CENPE,CENPF,DLGAP5,DPF1,ESPL1,FBXO5,GEN1,INCENP,KIF2C,MAD1L1,MAD2L1,MKI67,NCAPG2,NCAPH,NCAPH2,NDC80,NUF2,PLK1,PTTG1,SMC2,SMC4,SMC6,SPC24,SPC25,TACC3,TRIP13,TTK,UBE2C,WAPL,ZWILCH
GO:0051726	regulation of cell cycle	GO:BP	1301	15008	978	154	3.43787e-09	True	"Any process that modulates the rate or extent of progression through the cell cycle." [GOC:ai, GOC:dph, GOC:tb]	ALOX15B,ANLN,ANXA1,ASAH2,ASNS,ASPM,ATAD5,ATRX,AURKA,AURKB,BARD1,BCL2L11,BCL6,BCL7A,BLM,BORA,BRCA1,BRCA2,BRIP1,BUB1,BUB1B,BUB3,CASP3,CCNA2,CCNB1,CCNB2,CCNB3,CCND2,CCNE2,CCNJ,CCNQ,CDC20,CDC25C,CDC45,CDC6,CDCA5,CDCA8,CDK1,CDK2,CDK8,CDKN1A,CENPE,CENPF,CETN2,CHEK1,CKS1B,CKS2,CLSPN,DBF4,DBF4B,DLGAP5,DNA2,DONSON,DOT1L,DPF1,DRD2,DTL,E2F1,E2F5,E2F7,E2F8,ECT2,ESPL1,ETS1,EZH2,FANCD2,FAP,FBXO5,FBXW7,FOXM1,GE…
GO:0000280	nuclear division	GO:BP	1301	15008	420	85	3.5018e-09	True	"The division of a cell nucleus into two nuclei, with DNA and other nuclear contents distributed between the daughter nuclei." [GOC:mah]	ANLN,ASPM,ATRX,AURKA,AURKB,BCL2L11,BCL7A,BORA,BRCA2,BRIP1,BUB1,BUB1B,BUB3,CCNB1,CCNB2,CCNE2,CDC20,CDC25C,CDC6,CDCA5,CDCA8,CENPC,CENPE,CENPF,CHEK1,CKS2,CYP26B1,DLGAP5,DPF1,DSCC1,ESPL1,FANCD2,FBXO5,GEN1,IGF2,INCENP,KIF11,KIF14,KIF15,KIF18A,KIF18B,KIF20B,KIF22,KIF23,KIF2C,KIF4A,KIFC1,KNSTRN,MAD1L1,MAD2L1,MISP,MKI67,MND1,MYBL2,NCAPD2,NCAPD3,NCAPG2,NCAPH,NCAPH2,NDC80,NEUROG1,NUF2,NUSAP1,PLK1,PRC1,PSMC…
GO:0007346	regulation of mitotic cell cycle	GO:BP	1301	15008	453	89	5.38609e-09	True	"Any process that modulates the rate or extent of progress through the mitotic cell cycle." [GOC:dph, GOC:go_curators, GOC:tb]	ANLN,ANXA1,ASAH2,ASNS,ATAD5,AURKA,AURKB,BARD1,BCL6,BCL7A,BLM,BORA,BRCA1,BRCA2,BUB1,BUB1B,BUB3,CCNB1,CCNB3,CCND2,CDC20,CDC25C,CDC6,CDCA5,CDCA8,CDK1,CDK2,CDKN1A,CENPE,CENPF,CHEK1,CKS1B,CKS2,CLSPN,DBF4B,DLGAP5,DONSON,DPF1,DTL,E2F1,E2F7,ESPL1,EZH2,FANCD2,FBXO5,GEN1,GFI1B,GTSE1,HECA,IGF2,INCENP,KIF14,KIF20B,KLF4,MAD1L1,MAD2L1,MKI67,MYO16,NACC2,NDC80,NEUROG1,NUF2,NUSAP1,ORC1,PIM3,PKIA,PLK1,PSME3,PTPN6,…
GO:1905818	regulation of chromosome separation	GO:BP	1301	15008	102	35	1.80316e-08	True	"Any process that modulates the frequency, rate or extent of chromosome separation." [GO_REF:0000058, GOC:bhm, GOC:TermGenie, PMID:21795393]	AURKB,BCL7A,BUB1,BUB1B,BUB3,CCNB1,CDC20,CDC6,CDCA8,CENPE,CENPF,DLGAP5,DPF1,ESPL1,FBXO5,GEN1,INCENP,MAD1L1,MAD2L1,NCAPG2,NCAPH,NCAPH2,NDC80,NUF2,PLK1,PTTG1,SMC2,SMC4,SPC24,SPC25,TACC3,TRIP13,TTK,UBE2C,ZWILCH
GO:0006261	DNA-templated DNA replication	GO:BP	1301	15008	154	44	2.7791e-08	True	"A DNA replication process that uses parental DNA as a template for the DNA-dependent DNA polymerases that synthesize the new strands." [GOC:mah, ISBN:0198506732]	ATAD5,ATRX,BARD1,BCL6,BLM,BRCA1,BRCA2,CCNE2,CDC45,CDC6,CDK2,CHTF18,DBF4,DBF4B,DNA2,DONSON,DSCC1,E2F7,E2F8,FBXO5,GEN1,GINS1,LIG1,LRWD1,MCM10,MCM2,MCM4,MCM5,MCM6,MCM7,MCM8,ORC1,POLA1,POLE,POLE2,POLE4,PRIM2,RAD51,RECQL4,REV3L,TICRR,WDHD1,ZGRF1,ZMPSTE24
GO:0048285	organelle fission	GO:BP	1301	15008	464	88	5.92018e-08	True	"The creation of two or more organelles by division of one organelle." [GOC:jid]	ANLN,ASPM,ATRX,AURKA,AURKB,BCL2L11,BCL7A,BORA,BRCA2,BRIP1,BUB1,BUB1B,BUB3,CCNB1,CCNB2,CCNE2,CDC20,CDC25C,CDC6,CDCA5,CDCA8,CENPC,CENPE,CENPF,CHEK1,CKS2,CYP26B1,DLGAP5,DPF1,DSCC1,ESPL1,FANCD2,FBXO5,GEN1,IGF2,INCENP,KIF11,KIF14,KIF15,KIF18A,KIF18B,KIF20B,KIF22,KIF23,KIF2C,KIF4A,KIFC1,KNSTRN,MAD1L1,MAD2L1,MISP,MKI67,MND1,MTFR2,MYBL2,NCAPD2,NCAPD3,NCAPG2,NCAPH,NCAPH2,NDC80,NEUROG1,NUF2,NUSAP1,PEX11G,P…
GO:0033048	negative regulation of mitotic sister chromatid segregation	GO:BP	1301	15008	45	22	1.06689e-07	True	"Any process that stops, prevents, or reduces the frequency, rate or extent of sister chromatid segregation during mitosis." [GOC:mah]	AURKB,BUB1,BUB1B,BUB3,CCNB1,CDC20,CDCA8,CENPF,FBXO5,GEN1,INCENP,MAD1L1,MAD2L1,NDC80,NUF2,PLK1,PTTG1,SPC24,SPC25,TRIP13,TTK,ZWILCH
GO:2000816	negative regulation of mitotic sister chromatid separation	GO:BP	1301	15008	45	22	1.06689e-07	True	"Any process that stops, prevents or reduces the frequency, rate or extent of mitotic sister chromatid separation." [GOC:obol]	AURKB,BUB1,BUB1B,BUB3,CCNB1,CDC20,CDCA8,CENPF,FBXO5,GEN1,INCENP,MAD1L1,MAD2L1,NDC80,NUF2,PLK1,PTTG1,SPC24,SPC25,TRIP13,TTK,ZWILCH
GO:0033046	negative regulation of sister chromatid segregation	GO:BP	1301	15008	45	22	1.06689e-07	True	"Any process that stops, prevents, or reduces the frequency, rate or extent of sister chromatid segregation." [GOC:mah]	AURKB,BUB1,BUB1B,BUB3,CCNB1,CDC20,CDCA8,CENPF,FBXO5,GEN1,INCENP,MAD1L1,MAD2L1,NDC80,NUF2,PLK1,PTTG1,SPC24,SPC25,TRIP13,TTK,ZWILCH
GO:0044786	cell cycle DNA replication	GO:BP	1301	15008	42	21	1.9412e-07	True	"The DNA-dependent DNA replication that takes place as part of the cell cycle." [GOC:mtg_cell_cycle]	ATAD5,ATRX,BCL6,BLM,BRCA2,CDC45,DBF4,DBF4B,DNA2,DONSON,E2F7,E2F8,FBXO5,GINS1,LIG1,MCM2,MCM4,MCM6,POLA1,RAD51,ZMPSTE24
GO:2001251	negative regulation of chromosome organization	GO:BP	1301	15008	89	31	2.55283e-07	True	"Any process that stops, prevents or reduces the frequency, rate or extent of chromosome organization." [GOC:obol]	ATRX,AURKB,BUB1,BUB1B,BUB3,CCNB1,CDC20,CDCA8,CENPF,ESPL1,FBXO5,GEN1,INCENP,MAD1L1,MAD2L1,MCM2,NDC80,NUF2,PIF1,PLK1,POT1,PTTG1,SMARCA5,SPC24,SPC25,TOP2A,TRIP13,TTK,WAPL,XRCC1,ZWILCH
GO:0051985	negative regulation of chromosome segregation	GO:BP	1301	15008	47	22	3.24393e-07	True	"Any process that stops, prevents, or reduces the frequency, rate or extent of chromosome segregation, the process in which genetic material, in the form of chromosomes, is organized and then physically separated and apportioned to two or more sets." [GOC:ai]	AURKB,BUB1,BUB1B,BUB3,CCNB1,CDC20,CDCA8,CENPF,FBXO5,GEN1,INCENP,MAD1L1,MAD2L1,NDC80,NUF2,PLK1,PTTG1,SPC24,SPC25,TRIP13,TTK,ZWILCH
GO:1905819	negative regulation of chromosome separation	GO:BP	1301	15008	47	22	3.24393e-07	True	"Any process that stops, prevents or reduces the frequency, rate or extent of chromosome separation." [GO_REF:0000058, GOC:bhm, GOC:TermGenie, PMID:21795393]	AURKB,BUB1,BUB1B,BUB3,CCNB1,CDC20,CDCA8,CENPF,FBXO5,GEN1,INCENP,MAD1L1,MAD2L1,NDC80,NUF2,PLK1,PTTG1,SPC24,SPC25,TRIP13,TTK,ZWILCH
GO:0051304	chromosome separation	GO:BP	1301	15008	124	37	4.71144e-07	True	"The cell cycle process in which paired chromosomes are detached from each other. Chromosome separation begins with the release of cohesin complexes from chromosomes; in budding yeast, this includes the cleavage of cohesin complexes along the chromosome arms, followed by the separation of the centromeric regions. Chromosome separation also includes formation of chromatid axes mediated by condensi…	AURKB,BCL7A,BUB1,BUB1B,BUB3,CCNB1,CDC20,CDC6,CDCA8,CENPE,CENPF,DLGAP5,DPF1,ESPL1,FBXO5,GEN1,INCENP,MAD1L1,MAD2L1,NCAPG2,NCAPH,NCAPH2,NDC80,NUF2,PLK1,PTTG1,SMARCAD1,SMC2,SMC4,SPC24,SPC25,TACC3,TOP2A,TRIP13,TTK,UBE2C,ZWILCH
GO:0010948	negative regulation of cell cycle process	GO:BP	1301	15008	273	60	5.24507e-07	True	"Any process that decreases the rate, frequency or extent of a cellular process that is involved in the progression of biochemical and morphological phases and events that occur in a cell during successive cell replication or nuclear replication events." [GOC:dph, GOC:tb]	ATRX,AURKB,BARD1,BCL6,BLM,BRCA1,BRCA2,BRIP1,BUB1,BUB1B,BUB3,CCNB1,CDC20,CDC45,CDC6,CDCA8,CDK1,CDK2,CDKN1A,CENPF,CHEK1,CLSPN,DNA2,DONSON,DOT1L,DTL,E2F1,E2F7,E2F8,ESPL1,EZH2,FANCD2,FBXO5,GEN1,GFI1B,GTSE1,INCENP,KLF4,MAD1L1,MAD2L1,MYO16,NACC2,NDC80,NUF2,ORC1,PLK1,PTTG1,RAD51,RPA2,SMARCA5,SPC24,SPC25,SUSD2,TICRR,TIPRL,TRIM39,TRIP13,TTK,WAPL,ZWILCH
GO:0045841	negative regulation of mitotic metaphase/anaphase transition	GO:BP	1301	15008	44	21	6.1263e-07	True	"Any process that stops, prevents, or reduces the frequency, rate or extent of the cell cycle process in which a cell progresses from metaphase to anaphase during mitosis, triggered by the activation of the anaphase promoting complex by Cdc20/Sleepy homolog which results in the degradation of Securin." [GOC:go_curators]	AURKB,BUB1,BUB1B,BUB3,CCNB1,CDC20,CDCA8,CENPF,FBXO5,GEN1,INCENP,MAD1L1,MAD2L1,NDC80,NUF2,PLK1,SPC24,SPC25,TRIP13,TTK,ZWILCH
GO:0051306	mitotic sister chromatid separation	GO:BP	1301	15008	92	31	6.89202e-07	True	"The process in which sister chromatids are physically detached from each other during mitosis." [GOC:ai]	AURKB,BCL7A,BUB1,BUB1B,BUB3,CCNB1,CDC20,CDC6,CDCA8,CENPE,CENPF,DLGAP5,DPF1,ESPL1,FBXO5,GEN1,INCENP,MAD1L1,MAD2L1,NCAPH2,NDC80,NUF2,PLK1,PTTG1,SPC24,SPC25,TACC3,TRIP13,TTK,UBE2C,ZWILCH
GO:1901991	negative regulation of mitotic cell cycle phase transition	GO:BP	1301	15008	163	43	9.49515e-07	True	"Any process that stops, prevents or reduces the frequency, rate or extent of mitotic cell cycle phase transition." [GOC:mtg_cell_cycle, GOC:TermGenie, PMID:22841721]	AURKB,BARD1,BLM,BRCA1,BUB1,BUB1B,BUB3,CCNB1,CDC20,CDC6,CDCA8,CDK1,CDK2,CDKN1A,CENPF,CHEK1,CLSPN,DONSON,DTL,E2F7,EZH2,FBXO5,GEN1,GFI1B,GTSE1,INCENP,KLF4,MAD1L1,MAD2L1,MYO16,NACC2,NDC80,NUF2,ORC1,PLK1,RPA2,SPC24,SPC25,TICRR,TRIM39,TRIP13,TTK,ZWILCH
GO:0000075	cell cycle checkpoint signaling	GO:BP	1301	15008	176	45	1.02899e-06	True	"A signaling process that controls cell cycle progression by monitoring the integrity of specific cell cycle events. A cell cycle checkpoint begins with detection of deficiencies or defects and ends with signal transduction." [GOC:mtg_cell_cycle]	AURKB,BARD1,BLM,BRCA1,BRCA2,BRIP1,BUB1,BUB1B,BUB3,CCNB1,CDC20,CDC45,CDC6,CDCA8,CDK1,CDK2,CDKN1A,CENPF,CHEK1,CLSPN,DNA2,DONSON,DOT1L,DTL,E2F1,FANCD2,GEN1,GTSE1,INCENP,MAD1L1,MAD2L1,NDC80,NUF2,ORC1,PLK1,RAD51,RPA2,SPC24,SPC25,TICRR,TIPRL,TRIM39,TRIP13,TTK,ZWILCH
GO:0010965	regulation of mitotic sister chromatid separation	GO:BP	1301	15008	89	30	1.45507e-06	True	"Any process that modulates the frequency, rate or extent of mitotic sister chromatid separation. Mitotic sister chromatid separation is the process in which sister chromatids are physically detached from each other during mitosis." [GOC:dph, GOC:tb]	AURKB,BCL7A,BUB1,BUB1B,BUB3,CCNB1,CDC20,CDC6,CDCA8,CENPE,CENPF,DLGAP5,DPF1,ESPL1,FBXO5,GEN1,INCENP,MAD1L1,MAD2L1,NDC80,NUF2,PLK1,PTTG1,SPC24,SPC25,TACC3,TRIP13,TTK,UBE2C,ZWILCH
GO:0033047	regulation of mitotic sister chromatid segregation	GO:BP	1301	15008	50	22	1.5045e-06	True	"Any process that modulates the frequency, rate or extent of sister chromatid segregation during mitosis." [GOC:mah]	AURKB,BUB1,BUB1B,BUB3,CCNB1,CDC20,CDCA8,CENPF,FBXO5,GEN1,INCENP,MAD1L1,MAD2L1,NDC80,NUF2,PLK1,PTTG1,SPC24,SPC25,TRIP13,TTK,ZWILCH
GO:1902100	negative regulation of metaphase/anaphase transition of cell cycle	GO:BP	1301	15008	46	21	1.78402e-06	True	"Any process that stops, prevents or reduces the frequency, rate or extent of metaphase/anaphase transition of cell cycle." [GOC:mtg_cell_cycle, GOC:TermGenie]	AURKB,BUB1,BUB1B,BUB3,CCNB1,CDC20,CDCA8,CENPF,FBXO5,GEN1,INCENP,MAD1L1,MAD2L1,NDC80,NUF2,PLK1,SPC24,SPC25,TRIP13,TTK,ZWILCH
GO:0071174	mitotic spindle checkpoint signaling	GO:BP	1301	15008	42	20	1.99859e-06	True	"A signaling process that contributes to a mitotic cell cycle checkpoint that originates from the spindle and delays the metaphase/anaphase transition of a mitotic nuclear division until the spindle is correctly assembled and oriented, the completion of anaphase until chromosomes are attached to the spindle, or mitotic exit and cytokinesis when the spindle does not form." [GOC:mtg_cell_cycle]	AURKB,BUB1,BUB1B,BUB3,CCNB1,CDC20,CDCA8,CENPF,GEN1,INCENP,MAD1L1,MAD2L1,NDC80,NUF2,PLK1,SPC24,SPC25,TRIP13,TTK,ZWILCH
GO:0007094	mitotic spindle assembly checkpoint signaling	GO:BP	1301	15008	42	20	1.99859e-06	True	"A signal transduction process that contributes to a mitotic cell cycle spindle assembly checkpoint, that delays the metaphase/anaphase transition of a mitotic nuclear division until the spindle is correctly assembled and chromosomes are attached to the spindle." [GOC:mtg_cell_cycle, PMID:12360190]	AURKB,BUB1,BUB1B,BUB3,CCNB1,CDC20,CDCA8,CENPF,GEN1,INCENP,MAD1L1,MAD2L1,NDC80,NUF2,PLK1,SPC24,SPC25,TRIP13,TTK,ZWILCH
GO:0071173	spindle assembly checkpoint signaling	GO:BP	1301	15008	42	20	1.99859e-06	True	"A signaling process that delays the metaphase/anaphase transition until the spindle is correctly assembled and chromosomes are attached to the spindle." [GOC:mah]	AURKB,BUB1,BUB1B,BUB3,CCNB1,CDC20,CDCA8,CENPF,GEN1,INCENP,MAD1L1,MAD2L1,NDC80,NUF2,PLK1,SPC24,SPC25,TRIP13,TTK,ZWILCH
GO:1901988	negative regulation of cell cycle phase transition	GO:BP	1301	15008	234	53	2.59111e-06	True	"Any process that stops, prevents or reduces the frequency, rate or extent of cell cycle phase transition." [GOC:mtg_cell_cycle, GOC:TermGenie, PMID:22841721]	AURKB,BARD1,BLM,BRCA1,BRCA2,BRIP1,BUB1,BUB1B,BUB3,CCNB1,CDC20,CDC45,CDC6,CDCA8,CDK1,CDK2,CDKN1A,CENPF,CHEK1,CLSPN,DNA2,DONSON,DOT1L,DTL,E2F1,E2F7,EZH2,FANCD2,FBXO5,GEN1,GFI1B,GTSE1,INCENP,KLF4,MAD1L1,MAD2L1,MYO16,NACC2,NDC80,NUF2,ORC1,PLK1,RAD51,RPA2,SPC24,SPC25,SUSD2,TICRR,TIPRL,TRIM39,TRIP13,TTK,ZWILCH
GO:0031577	spindle checkpoint signaling	GO:BP	1301	15008	43	20	3.43338e-06	True	"A signaling process that that controls a cell cycle checkpoint that originates from the mitotic or meiotic spindle." [GOC:mtg_cell_cycle]	AURKB,BUB1,BUB1B,BUB3,CCNB1,CDC20,CDCA8,CENPF,GEN1,INCENP,MAD1L1,MAD2L1,NDC80,NUF2,PLK1,SPC24,SPC25,TRIP13,TTK,ZWILCH
GO:0007093	mitotic cell cycle checkpoint signaling	GO:BP	1301	15008	132	37	3.59639e-06	True	"A signaling process that ensures accurate chromosome replication and segregation by preventing progression through a mitotic cell cycle until conditions are suitable for the cell to proceed to the next stage." [GOC:mtg_cell_cycle]	AURKB,BARD1,BLM,BRCA1,BUB1,BUB1B,BUB3,CCNB1,CDC20,CDC6,CDCA8,CDK1,CDK2,CDKN1A,CENPF,CHEK1,CLSPN,DONSON,DTL,FANCD2,GEN1,GTSE1,INCENP,MAD1L1,MAD2L1,NDC80,NUF2,ORC1,PLK1,RPA2,SPC24,SPC25,TICRR,TRIM39,TRIP13,TTK,ZWILCH
GO:0045839	negative regulation of mitotic nuclear division	GO:BP	1301	15008	52	22	3.87032e-06	True	"Any process that stops, prevents or reduces the rate or extent of mitosis. Mitosis is the division of the eukaryotic cell nucleus to produce two daughter nuclei that, usually, contain the identical chromosome complement to their mother." [GOC:dph, GOC:go_curators, GOC:tb]	AURKB,BUB1,BUB1B,BUB3,CCNB1,CDC20,CDCA8,CENPF,CHEK1,FBXO5,GEN1,INCENP,MAD1L1,MAD2L1,NDC80,NUF2,PLK1,SPC24,SPC25,TRIP13,TTK,ZWILCH
GO:0007091	metaphase/anaphase transition of mitotic cell cycle	GO:BP	1301	15008	88	29	5.79434e-06	True	"The cell cycle process in which a cell progresses from metaphase to anaphase during mitosis, triggered by the activation of the anaphase promoting complex by Cdc20/Sleepy homolog which results in the degradation of Securin." [GOC:mtg_cell_cycle, PMID:10465783]	AURKB,BCL7A,BUB1,BUB1B,BUB3,CCNB1,CDC20,CDC6,CDCA8,CENPE,CENPF,DLGAP5,DPF1,ESPL1,FBXO5,GEN1,INCENP,MAD1L1,MAD2L1,NDC80,NUF2,PLK1,SPC24,SPC25,TACC3,TRIP13,TTK,UBE2C,ZWILCH
GO:0045786	negative regulation of cell cycle	GO:BP	1301	15008	349	68	6.86805e-06	True	"Any process that stops, prevents or reduces the rate or extent of progression through the cell cycle." [GOC:dph, GOC:go_curators, GOC:tb]	ALOX15B,ATRX,AURKB,BARD1,BCL6,BLM,BRCA1,BRCA2,BRIP1,BUB1,BUB1B,BUB3,CASP3,CCNB1,CDC20,CDC45,CDC6,CDCA8,CDK1,CDK2,CDKN1A,CENPF,CHEK1,CLSPN,DNA2,DONSON,DOT1L,DTL,E2F1,E2F7,E2F8,ESPL1,ETS1,EZH2,FANCD2,FBXO5,GEN1,GFI1B,GTSE1,HECA,HOXD10,INCENP,KLF4,MAD1L1,MAD2L1,MYO16,NACC2,NDC80,NPR2,NUF2,ORC1,PLK1,PTTG1,RAD51,RPA2,SMARCA5,SPC24,SPC25,SUSD2,SUV39H1,THAP5,TICRR,TIPRL,TRIM39,TRIP13,TTK,WAPL,ZWILCH
GO:0044784	metaphase/anaphase transition of cell cycle	GO:BP	1301	15008	91	29	1.44076e-05	True	"The cell cycle process in which a cell progresses from metaphase to anaphase as part of the cell cycle." [GOC:mtg_cell_cycle]	AURKB,BCL7A,BUB1,BUB1B,BUB3,CCNB1,CDC20,CDC6,CDCA8,CENPE,CENPF,DLGAP5,DPF1,ESPL1,FBXO5,GEN1,INCENP,MAD1L1,MAD2L1,NDC80,NUF2,PLK1,SPC24,SPC25,TACC3,TRIP13,TTK,UBE2C,ZWILCH
GO:0030071	regulation of mitotic metaphase/anaphase transition	GO:BP	1301	15008	86	28	1.66572e-05	True	"Any process that modulates the frequency, rate or extent of the cell cycle process in which a cell progresses from metaphase to anaphase during mitosis, triggered by the activation of the anaphase promoting complex by Cdc20/Sleepy homolog which results in the degradation of Securin." [GOC:mah]	AURKB,BCL7A,BUB1,BUB1B,BUB3,CCNB1,CDC20,CDC6,CDCA8,CENPE,CENPF,DLGAP5,DPF1,ESPL1,FBXO5,GEN1,INCENP,MAD1L1,MAD2L1,NDC80,NUF2,PLK1,SPC24,SPC25,TRIP13,TTK,UBE2C,ZWILCH
GO:0033260	nuclear DNA replication	GO:BP	1301	15008	38	18	2.12936e-05	True	"The DNA-dependent DNA replication that occurs in the nucleus of eukaryotic organisms as part of the cell cycle." [GOC:mtg_cell_cycle]	ATAD5,ATRX,BCL6,BLM,BRCA2,CDC45,DBF4,DBF4B,DNA2,DONSON,GINS1,LIG1,MCM2,MCM4,MCM6,POLA1,RAD51,ZMPSTE24
GO:0033045	regulation of sister chromatid segregation	GO:BP	1301	15008	98	30	2.15399e-05	True	"Any process that modulates the frequency, rate or extent of sister chromatid segregation." [GOC:mah]	AURKB,BCL7A,BUB1,BUB1B,BUB3,CCNB1,CDC20,CDC6,CDCA8,CENPE,CENPF,DLGAP5,DPF1,ESPL1,FBXO5,GEN1,INCENP,MAD1L1,MAD2L1,NDC80,NUF2,PLK1,PTTG1,SPC24,SPC25,TACC3,TRIP13,TTK,UBE2C,ZWILCH
GO:1902969	mitotic DNA replication	GO:BP	1301	15008	14	11	2.84319e-05	True	"Any nuclear DNA replication that is involved in a mitotic cell cycle." [GO_REF:0000060, GOC:TermGenie]	BCL6,BRCA2,CDC45,GINS1,LIG1,MCM2,MCM4,MCM6,POLA1,RAD51,ZMPSTE24
GO:1902099	regulation of metaphase/anaphase transition of cell cycle	GO:BP	1301	15008	89	28	4.06961e-05	True	"Any process that modulates the frequency, rate or extent of metaphase/anaphase transition of cell cycle." [GOC:mtg_cell_cycle, GOC:TermGenie]	AURKB,BCL7A,BUB1,BUB1B,BUB3,CCNB1,CDC20,CDC6,CDCA8,CENPE,CENPF,DLGAP5,DPF1,ESPL1,FBXO5,GEN1,INCENP,MAD1L1,MAD2L1,NDC80,NUF2,PLK1,SPC24,SPC25,TRIP13,TTK,UBE2C,ZWILCH
GO:0051784	negative regulation of nuclear division	GO:BP	1301	15008	58	22	4.83537e-05	True	"Any process that stops, prevents, or reduces the frequency, rate or extent of nuclear division, the partitioning of the nucleus and its genetic information." [GOC:ai]	AURKB,BUB1,BUB1B,BUB3,CCNB1,CDC20,CDCA8,CENPF,CHEK1,FBXO5,GEN1,INCENP,MAD1L1,MAD2L1,NDC80,NUF2,PLK1,SPC24,SPC25,TRIP13,TTK,ZWILCH
GO:0090068	positive regulation of cell cycle process	GO:BP	1301	15008	231	50	4.88476e-05	True	"Any process that increases the rate, frequency or extent of a cellular process that is involved in the progression of biochemical and morphological phases and events that occur in a cell during successive cell replication or nuclear replication events." [GOC:dph, GOC:tb]	ANXA1,ATAD5,ATRX,AURKA,AURKB,CCNB1,CCND2,CDC25C,CDC6,CDCA5,CDCA8,CDK1,DBF4,DBF4B,DLGAP5,DRD2,DTL,E2F7,E2F8,ECT2,ESPL1,EZH2,FBXO5,GEN1,IGF2,INCENP,KIF14,KIF20B,KIF23,MAD1L1,MAD2L1,NCAPG2,NCAPH,NCAPH2,NDC80,NEUROG1,NUSAP1,PRKCE,RACGAP1,RAD51AP1,RRM2,SASS6,SMC2,SMC4,SPAG5,STIL,STOX1,TERT,TFDP1,UBE2C
GO:0007088	regulation of mitotic nuclear division	GO:BP	1301	15008	109	31	8.38821e-05	True	"Any process that modulates the frequency, rate or extent of mitosis." [GOC:go_curators]	AURKA,AURKB,BORA,BUB1,BUB1B,BUB3,CCNB1,CDC20,CDC25C,CDCA8,CENPF,CHEK1,DLGAP5,ESPL1,FBXO5,GEN1,IGF2,INCENP,KIF20B,MAD1L1,MAD2L1,MKI67,NDC80,NUF2,NUSAP1,PLK1,SPC24,SPC25,TRIP13,TTK,ZWILCH
GO:0090329	regulation of DNA-templated DNA replication	GO:BP	1301	15008	56	21	0.000148386	True	"Any process that modulates the rate, frequency, or extent of DNA-templated DNA replication, the process in which new strands of DNA are synthesized." [GOC:dph, GOC:tb]	ATRX,BCL6,BLM,BRCA2,CDK2,CHTF18,DBF4,DBF4B,DONSON,DSCC1,E2F7,E2F8,FBXO5,GINS1,MCM2,MCM4,MCM5,MCM6,MCM7,TICRR,ZMPSTE24
GO:0045930	negative regulation of mitotic cell cycle	GO:BP	1301	15008	210	46	0.000152733	True	"Any process that stops, prevents or reduces the rate or extent of progression through the mitotic cell cycle." [GOC:dph, GOC:go_curators, GOC:tb]	AURKB,BARD1,BCL6,BLM,BRCA1,BUB1,BUB1B,BUB3,CCNB1,CDC20,CDC6,CDCA8,CDK1,CDK2,CDKN1A,CENPF,CHEK1,CLSPN,DONSON,DTL,E2F7,EZH2,FANCD2,FBXO5,GEN1,GFI1B,GTSE1,HECA,INCENP,KLF4,MAD1L1,MAD2L1,MYO16,NACC2,NDC80,NUF2,ORC1,PLK1,RPA2,SPC24,SPC25,TICRR,TRIM39,TRIP13,TTK,ZWILCH
GO:0008608	attachment of spindle microtubules to kinetochore	GO:BP	1301	15008	42	18	0.000160177	True	"The process in which spindle microtubules become physically associated with the proteins making up the kinetochore complex." [GOC:vw, PMID:10322137]	AURKB,BUB3,CCNB1,CDCA8,CENPC,CENPE,ECT2,INCENP,KIF2C,KNL1,KNSTRN,MAD1L1,NDC80,NUF2,RACGAP1,SPAG5,SPC24,SPC25
GO:0006275	regulation of DNA replication	GO:BP	1301	15008	131	34	0.000191512	True	"Any process that modulates the frequency, rate or extent of DNA replication." [GOC:go_curators]	ATAD5,ATRX,BCL6,BLM,BRCA2,CCNA2,CDC6,CDK1,CDK2,CHTF18,DBF4,DBF4B,DNA2,DONSON,DSCC1,E2F7,E2F8,ENPP7,ESCO2,FBXO5,GINS1,GLI2,JADE2,MCM2,MCM4,MCM5,MCM6,MCM7,OBI1,SMARCA5,TICRR,WAPL,ZBTB38,ZMPSTE24
GO:0007051	spindle organization	GO:BP	1301	15008	178	41	0.000234135	True	"A process that is carried out at the cellular level which results in the assembly, arrangement of constituent parts, or disassembly of the spindle, the array of microtubules and associated molecules that forms between opposite poles of a eukaryotic cell during DNA segregation and serves to move the duplicated chromosomes apart." [GOC:go_curators, GOC:mah]	ASPM,ATRX,AUNIP,AURKA,AURKB,BORA,CCNB1,CCNB2,CDC20,CDCA8,CENPE,DLGAP5,ESPL1,FBXO5,HAUS1,HAUS2,HAUS5,HAUS6,HAUS8,INCENP,KIF11,KIF15,KIF23,KIF4A,KIFC1,KNSTRN,MISP,MYBL2,NDC80,NUF2,PLK1,PRC1,RACGAP1,SASS6,SPAG5,SPC25,STIL,TACC3,TPX2,TTK,WDR62
GO:0006259	DNA metabolic process	GO:BP	1301	15008	941	133	0.000334198	True	"Any cellular metabolic process involving deoxyribonucleic acid. This is one of the two main types of nucleic acid, consisting of a long, unbranched macromolecule formed from one, or more commonly, two, strands of linked deoxyribonucleotides." [ISBN:0198506732]	APTX,ATAD5,ATRX,AUNIP,AURKB,BARD1,BCL6,BCL7A,BLM,BRCA1,BRCA2,BRIP1,CCNA2,CCNE2,CDC45,CDC6,CDCA5,CDK1,CDK2,CDKN1A,CENPF,CETN2,CHAF1A,CHAF1B,CHEK1,CHTF18,CLSPN,DBF4,DBF4B,DNA2,DNASE1L3,DNMT3A,DONSON,DOT1L,DPF1,DSCC1,DTL,DUT,E2F7,E2F8,ENPP7,ERCC6L2,ESCO2,EXO1,EZH2,FANCD2,FBXO5,FBXW7,FOXM1,GCNA,GEN1,GINS1,GLI2,HELLS,HMGA2,JADE2,KIF22,KLF4,KMT5B,KPNA2,LIG1,LMNA,LRWD1,MCM10,MCM2,MCM4,MCM5,MCM6,MCM7,MCM…
GO:0030261	chromosome condensation	GO:BP	1301	15008	35	16	0.000385169	True	"The progressive compaction of dispersed interphase chromatin into threadlike chromosomes prior to mitotic or meiotic nuclear division, or during apoptosis, in eukaryotic cells." [GOC:mah, ISBN:0815316194]	CDCA5,CDK1,HMGA2,MCPH1,NCAPD2,NCAPD3,NCAPG2,NCAPH,NCAPH2,NUSAP1,PLK1,SMARCA5,SMC2,SMC4,TOP2A,WAPL
GO:0033044	regulation of chromosome organization	GO:BP	1301	15008	236	48	0.000882415	True	"Any process that modulates the frequency, rate or extent of a process involved in the formation, arrangement of constituent parts, or disassembly of a chromosome." [GOC:mah]	ATRX,AURKB,BCL7A,BUB1,BUB1B,BUB3,CCNB1,CDC20,CDC6,CDCA5,CDCA8,CDK2,CENPE,CENPF,DLGAP5,DPF1,ESPL1,FBXO5,GEN1,INCENP,LMNA,MAD1L1,MAD2L1,MCM2,MCPH1,NCAPD2,NCAPH,NDC80,NSMCE4A,NUF2,PIF1,PLK1,POT1,PTTG1,SMARCA5,SMC2,SMC4,SMC6,SPC24,SPC25,TACC3,TOP2A,TRIP13,TTK,UBE2C,WAPL,XRCC1,ZWILCH
GO:0045787	positive regulation of cell cycle	GO:BP	1301	15008	304	57	0.000915381	True	"Any process that activates or increases the rate or extent of progression through the cell cycle." [GOC:go_curators]	ANXA1,ASNS,ATAD5,ATRX,AURKA,AURKB,BCL2L11,BRCA2,CCNB1,CCND2,CDC25C,CDC6,CDCA5,CDCA8,CDK1,CHEK1,CKS1B,CKS2,DBF4,DBF4B,DLGAP5,DRD2,DTL,E2F7,E2F8,ECT2,ESPL1,EZH2,FBXO5,GEN1,IGF2,INCENP,KIF14,KIF20B,KIF23,MAD1L1,MAD2L1,NCAPG2,NCAPH,NCAPH2,NDC80,NEUROG1,NUSAP1,PRKCE,RACGAP1,RAD51AP1,RRM2,SASS6,SMC2,SMC4,SPAG5,STIL,STOX1,TERT,TFDP1,TGFB2,UBE2C
GO:1902749	regulation of cell cycle G2/M phase transition	GO:BP	1301	15008	101	28	0.000949005	True	"Any signalling pathway that modulates the activity of a cell cycle cyclin-dependent protein kinase to modulate the switch from G2 phase to M phase of the cell cycle." [GO_REF:0000058, GOC:jl, GOC:TermGenie]	ATAD5,AURKA,AURKB,BARD1,BLM,BRCA1,CCNB1,CCNB3,CCNQ,CDC25C,CDC6,CDK1,CDK2,CDKN1A,CENPF,CHEK1,CLSPN,DBF4B,DONSON,DTL,FBXO5,KIF14,ORC1,PKIA,PLK1,STOX1,TICRR,TRIM39
