# Supplementary material for: Overlapping action of T3 and T4 during Xenopus laevis development
Source: Front Endocrinol (Lausanne). 2024 Mar 11;15:1360188. doi: 10.3389/fendo.2024.1360188 (PMC10961411; doi:10.3389/fendo.2024.1360188)
Supplement: Supplementary Table 6 — Biological processes only involved with T3. [file Table_6.xlsx]

## Sheet: Table_S5
GOID	NAME	GOSOURCE	QUERY_SIZE	GENOME_SIZE	TERM_SIZE	OVERLAP	p	SIGNIFICANT	DESCRIPTION	GENES
GO:0051225	spindle assembly	GO:BP	1134	15008	113	31	7.63191e-06	True	"The aggregation, arrangement and bonding together of a set of components to form the spindle, the array of microtubules and associated molecules that serves to move duplicated chromosomes apart." [GOC:ai, GOC:expert_rg, GOC:mtg_sensu, GOC:tb]	ASPM,AURKA,AURKB,CCNB2,CDC20,CDCA8,CENPJ,CHEK2,FBXO5,HAUS1,HAUS2,HAUS3,HAUS5,HAUS6,HAUS8,INCENP,KIF11,KIF15,KIF23,KIF4A,KIFC1,MYBL2,MZT1,NDC80,PLK1,PRC1,RACGAP1,SASS6,SPAG5,STIL,TPX2
GO:1903046	meiotic cell cycle process	GO:BP	1134	15008	177	40	1.19944e-05	True	"A process that is part of the meiotic cell cycle." [GO_REF:0000060, GOC:mtg_cell_cycle, GOC:TermGenie]	ASPM,AURKA,BCL2L11,BRCA2,BRIP1,BUB1,BUB1B,CCNB2,CCNE2,CDC20,CDC25C,CENPC,CENPS,CKS2,EME1,ESPL1,FANCD2,FBXO5,INCENP,KIF18A,MND1,NCAPD2,NCAPD3,NCAPH,NCAPH2,NDC80,NUF2,PLK1,PSMC3IP,PTTG1,RAD51,RAD51AP1,RAD54B,RAD54L,SGO2,SMC2,SMC4,TOP2A,TRIP13,TTK
GO:0006270	DNA replication initiation	GO:BP	1134	15008	37	17	1.41374e-05	True	"The process in which DNA-dependent DNA replication is started; this begins with the ATP dependent loading of an initiator complex onto the DNA, this is followed by DNA melting and helicase activity. In bacteria, the gene products that enable the helicase activity are loaded after the initial melting and in archaea and eukaryotes, the gene products that enable the helicase activity are inactive w…	CCNE2,CDC45,CDC6,CDK2,GINS3,LRWD1,MCM10,MCM2,MCM4,MCM5,MCM6,MCM7,ORC1,ORC6,POLA1,PRIM2,TICRR
GO:1902850	microtubule cytoskeleton organization involved in mitosis	GO:BP	1134	15008	151	36	1.96831e-05	True	"Any microtubule cytoskeleton organization that is involved in mitosis." [GO_REF:0000060, GOC:TermGenie, PMID:18799626]	AURKA,AURKB,BORA,CCNB1,CDC20,CDCA8,CENPA,CENPE,CENPJ,CHEK2,DLGAP5,ESPL1,INCENP,KIF11,KIF15,KIF23,KIF4A,KIFC1,MAD2L1,MCPH1,MYBL2,MZT1,NDC80,NUF2,NUSAP1,PLK1,PRC1,RACGAP1,SASS6,SPC25,SPDL1,STIL,TACC3,TPX2,TTK,WDR62
GO:0006310	DNA recombination	GO:BP	1134	15008	286	53	3.98063e-05	True	"Any process in which a new genotype is formed by reassortment of genes resulting in gene combinations different from those that were present in the parents. In eukaryotes genetic recombination can occur by chromosome assortment, intrachromosomal recombination, or nonreciprocal interchromosomal recombination. Interchromosomal recombination occurs by crossing over. In bacteria it may occur by gene…	ATAD5,AUNIP,BARD1,BCL6,BLM,BRCA1,BRCA2,BRIP1,CDC45,CENPS,CHEK1,EME1,EXO1,FANCD2,FEN1,GEN1,H2AX,KPNA2,LIG1,MCM2,MCM4,MCM5,MCM6,MCM7,MCM8,MND1,NSD2,NSMCE4A,PARPBP,PIF1,POLQ,PSMC3IP,RAD51,RAD51AP1,RAD54B,RAD54L,RECQL4,REV3L,RIF1,RPA2,RPA3,SMARCAD1,SMC6,SPIDR,SWSAP1,TEP1,TFRC,TONSL,TOP2A,TRIP13,UNG,XRCC1,ZSWIM7
GO:0140013	meiotic nuclear division	GO:BP	1134	15008	162	37	4.11928e-05	True	"One of the two nuclear divisions that occur as part of the meiotic cell cycle." [PMID:9334324]	ASPM,AURKA,BCL2L11,BRCA2,BRIP1,BUB1,BUB1B,CCNB2,CCNE2,CDC20,CENPC,CENPS,CKS2,EME1,ESPL1,FANCD2,FBXO5,INCENP,KIF18A,MND1,NCAPH,NCAPH2,NDC80,NUF2,PLK1,PSMC3IP,PTTG1,RAD51,RAD51AP1,RAD54B,RAD54L,SGO2,SMC2,SMC4,TOP2A,TRIP13,TTK
GO:0044839	cell cycle G2/M phase transition	GO:BP	1134	15008	148	35	4.35408e-05	True	"The cell cycle process by which a cell in G2 phase commits to M phase." [GOC:jl, GOC:mtg_cell_cycle]	ATAD5,AURKA,AURKB,BARD1,BLM,BRCA1,CCNA2,CCNB1,CCNB2,CCNB3,CCND1,CDC25C,CDC6,CDK1,CDK2,CDKN1A,CENPF,CHEK1,CHEK2,CLSPN,DBF4B,DONSON,DTL,FBXO5,FOXM1,KIF14,MELK,NDC80,NES,ORC1,PKIA,PLK1,SKP2,TICRR,TRIM39
GO:0010389	regulation of G2/M transition of mitotic cell cycle	GO:BP	1134	15008	90	26	6.7857e-05	True	"Any signalling pathway that modulates the activity of a cell cycle cyclin-dependent protein kinase to modulate the switch from G2 phase to M phase of the mitotic cell cycle." [GOC:mtg_cell_cycle, PMID:17329565]	AURKA,AURKB,BARD1,BLM,BRCA1,CCNB1,CCNB3,CCND1,CDC25C,CDC6,CDK1,CDK2,CDKN1A,CENPF,CHEK1,CLSPN,DBF4B,DONSON,DTL,FBXO5,KIF14,ORC1,PKIA,PLK1,TICRR,TRIM39
GO:0000086	G2/M transition of mitotic cell cycle	GO:BP	1134	15008	133	32	0.000144784	True	"The mitotic cell cycle transition by which a cell in G2 commits to M phase. The process begins when the kinase activity of M cyclin/CDK complex reaches a threshold high enough for the cell cycle to proceed. This is accomplished by activating a positive feedback loop that results in the accumulation of unphosphorylated and active M cyclin/CDK complex." [GOC:mtg_cell_cycle]	AURKA,AURKB,BARD1,BLM,BRCA1,CCNA2,CCNB1,CCNB3,CCND1,CDC25C,CDC6,CDK1,CDK2,CDKN1A,CENPF,CHEK1,CHEK2,CLSPN,DBF4B,DONSON,DTL,FBXO5,FOXM1,KIF14,MELK,NES,ORC1,PKIA,PLK1,SKP2,TICRR,TRIM39
GO:0032508	DNA duplex unwinding	GO:BP	1134	15008	88	25	0.000205933	True	"The process in which interchain hydrogen bonds between two strands of DNA are broken or 'melted', generating a region of unpaired single strands." [GOC:isa_complete, GOC:mah]	ANXA1,BLM,BRIP1,CDC45,CHD5,CHTF18,DNA2,DSCC1,ERCC6L,GINS1,GINS3,MCM2,MCM4,MCM5,MCM6,MCM7,MCM8,PIF1,POLQ,RAD51,RAD54B,RAD54L,RECQL4,SMARCAD1,TOP2A
GO:0051383	kinetochore organization	GO:BP	1134	15008	21	12	0.000253497	True	"A process that is carried out at the cellular level which results in the assembly, arrangement of constituent parts, or disassembly of the kinetochore, a multisubunit complex that is located at the centromeric region of DNA and provides an attachment point for the spindle microtubules." [GOC:ai, GOC:dph, GOC:jl, GOC:mah]	CENPA,CENPC,CENPE,CENPF,CENPN,CENPS,DLGAP5,MIS12,NDC80,NUF2,SMC2,SMC4
GO:0051783	regulation of nuclear division	GO:BP	1134	15008	129	31	0.000263382	True	"Any process that modulates the frequency, rate or extent of nuclear division, the partitioning of the nucleus and its genetic information." [GOC:ai]	AURKA,AURKB,BORA,BUB1,BUB1B,CCNB1,CDC20,CDC25C,CDCA8,CENPF,CHEK1,DLGAP5,ESPL1,FBXO5,GEN1,IGF2,INCENP,KIF20B,MAD2L1,MKI67,NDC80,NUF2,NUSAP1,PLK1,RAD51AP1,SPC24,SPC25,SPDL1,TRIP13,TTK,ZWILCH
GO:0007052	mitotic spindle organization	GO:BP	1134	15008	123	30	0.000319888	True	"A process that is carried out at the cellular level which results in the assembly, arrangement of constituent parts, or disassembly of the microtubule spindle during a mitotic cell cycle." [GOC:go_curators, GOC:mah]	AURKA,AURKB,BORA,CCNB1,CDC20,CDCA8,CENPE,CENPJ,CHEK2,DLGAP5,INCENP,KIF11,KIF15,KIF23,KIF4A,KIFC1,MYBL2,MZT1,NDC80,NUF2,PLK1,PRC1,RACGAP1,SASS6,SPC25,STIL,TACC3,TPX2,TTK,WDR62
GO:0006302	double-strand break repair	GO:BP	1134	15008	271	49	0.000403152	True	"The repair of double-strand breaks in DNA via homologous and nonhomologous mechanisms to reform a continuous DNA helix." [GOC:elh]	APTX,AUNIP,BCL7A,BLM,BRCA1,BRCA2,BRIP1,CDC45,CDCA5,CHEK1,CHEK2,DNA2,DPF1,EME1,ESCO2,FANCD2,FEN1,FOXM1,GEN1,H2AX,HMGA2,MCM2,MCM4,MCM5,MCM6,MCM7,MCM8,NSD2,NSMCE4A,PARPBP,POLA1,POLQ,RAD51,RAD51AP1,RAD54B,RAD54L,RECQL4,REV3L,RIF1,RPA2,RPA3,SMARCAD1,SMC6,SPIDR,SWSAP1,TONSL,TRIP13,XRCC1,ZSWIM7
GO:0006974	cellular response to DNA damage stimulus	GO:BP	1134	15008	800	105	0.000602697	True	"Any process that results in a change in state or activity of a cell (in terms of movement, secretion, enzyme production, gene expression, etc.) as a result of a stimulus indicating damage to its DNA from environmental insults or errors during metabolism." [GOC:go_curators]	APTX,ATAD5,AUNIP,BARD1,BCL2L11,BCL6,BCL7A,BLM,BRCA1,BRCA2,BRIP1,CASP3,CCND1,CDC45,CDCA5,CDK1,CDK2,CDKN1A,CENPS,CETN2,CHAF1A,CHAF1B,CHEK1,CHEK2,CLSPN,DNA2,DONSON,DOT1L,DPF1,DTL,E2F1,E2F7,EME1,ESCO2,EXO1,FANCD2,FBXO5,FBXW7,FEN1,FOXM1,GEN1,GTSE1,H2AX,HMGA2,HMOX1,IRF3,KIF22,LIG1,MCM10,MCM2,MCM4,MCM5,MCM6,MCM7,MCM8,NACC2,NEIL3,NFATC2,NKX3-1,NSD2,NSMCE4A,NUAK1,NUDT1,PARP4,PARPBP,PCLAF,PIF1,PLK1,POLA1,P…
GO:0006281	DNA repair	GO:BP	1134	15008	538	78	0.000760154	True	"The process of restoring DNA after damage. Genomes are subject to damage by chemical and physical agents in the environment (e.g. UV and ionizing radiations, chemical mutagens, fungal and bacterial toxins, etc.) and by free radicals or alkylating agents endogenously generated in metabolism. DNA is also damaged because of errors during its replication. A variety of different DNA repair pathways h…	APTX,AUNIP,BARD1,BCL7A,BLM,BRCA1,BRCA2,BRIP1,CDC45,CDCA5,CDK1,CDK2,CENPS,CETN2,CHAF1A,CHAF1B,CHEK1,CHEK2,CLSPN,DNA2,DOT1L,DPF1,DTL,EME1,ESCO2,EXO1,FANCD2,FBXW7,FEN1,FOXM1,GEN1,H2AX,HMGA2,KIF22,LIG1,MCM2,MCM4,MCM5,MCM6,MCM7,MCM8,NEIL3,NSD2,NSMCE4A,NUDT1,PARP4,PARPBP,PCLAF,PIF1,POLA1,POLD1,POLE,POLQ,PTTG1,RAD51,RAD51AP1,RAD54B,RAD54L,RECQL4,REV1,REV3L,RIF1,RPA2,RPA3,SMARCA5,SMARCAD1,SMC6,SPIDR,SWSA…
GO:0044843	cell cycle G1/S phase transition	GO:BP	1134	15008	235	44	0.00079439	True	"The cell cycle process by which a cell in G1 phase commits to S phase." [GOC:mtg_cell_cycle]	ANXA1,BCL7A,CCNA2,CCND1,CCND2,CCNE2,CDC6,CDK2,CDK6,CDKN1A,CDKN2B,CENPJ,CHEK2,DBF4,DPF1,E2F1,E2F3,E2F7,EZH2,FBXW7,GFI1B,GTSE1,INHBA,IQGAP3,KIF14,KLF4,MYO16,NACC2,NASP,NKX3-1,POLE,PSME3,PTPN6,RPA2,RRM2,SASS6,SKP2,STIL,SUSD2,TERT,TFDP1,TM4SF5,TRIM39,TRIM71
GO:0032392	DNA geometric change	GO:BP	1134	15008	94	25	0.000900132	True	"The process in which a transformation is induced in the geometry of a DNA double helix, resulting in a change in twist, writhe, or both, but with no change in linking number. Includes the unwinding of double-stranded DNA by helicases." [GOC:mah]	ANXA1,BLM,BRIP1,CDC45,CHD5,CHTF18,DNA2,DSCC1,ERCC6L,GINS1,GINS3,MCM2,MCM4,MCM5,MCM6,MCM7,MCM8,PIF1,POLQ,RAD51,RAD54B,RAD54L,RECQL4,SMARCAD1,TOP2A
GO:0000724	double-strand break repair via homologous recombination	GO:BP	1134	15008	150	33	0.000900993	True	"The error-free repair of a double-strand break in DNA in which the broken DNA molecule is repaired using homologous sequences. A strand in the broken DNA searches for a homologous region in an intact chromosome to serve as the template for DNA synthesis. The restoration of two intact DNA molecules results in the exchange, reciprocal or nonreciprocal, of genetic material between the intact DNA mo…	AUNIP,BLM,BRCA1,BRCA2,CDC45,CHEK1,FEN1,GEN1,H2AX,MCM2,MCM4,MCM5,MCM6,MCM7,MCM8,NSMCE4A,PARPBP,POLQ,RAD51,RAD51AP1,RAD54B,RAD54L,RECQL4,REV3L,RIF1,RPA2,RPA3,SMC6,SPIDR,SWSAP1,TONSL,XRCC1,ZSWIM7
