# Supplementary material for: Overlapping action of T3 and T4 during Xenopus laevis development
Source: Front Endocrinol (Lausanne). 2024 Mar 11;15:1360188. doi: 10.3389/fendo.2024.1360188 (PMC10961411; doi:10.3389/fendo.2024.1360188)
Supplement: Supplementary Table 7 — KEGG pathways containing at least one DE gene. [file Table_7.xlsx]

## Sheet: Table_S6
number of genes	KEGG pathway	genes
55	Metabolic pathways	ST3GAL2,ACSL4,ACMSD,ATP6V0A4,PLA2G1B,ASNS,PGAP1,POLE2,AHCYL2,REV3L,TYMS,PON2,POLR2C,ALAS2,B3GNT4,POLA1,PSPH,GBE1,GDA,ATP6V1B1,DNMT3A,POLE4,FDXACB1,ADH1A,PPCDC,DUT,POLE,LIPC,GART,OTC,LCT,SAT2,GCK,GAL3ST1,AOC3,PRIM2,B4GALT1,ANPEP,ENPP1,AGXT,ITPKA,ST3GAL4,GLS2,CDA,UCK2,ATP6AP1,HAO1,GLYCTK,POLD1,CAT,ALOX12B,RRM2,SORD,MAN1C1,PSAT1
39	Cell cycle	E2F1,CDC20,CCND2,CHEK2,CCNB1,MCM5,MCM7,MAD2L1,CDKN2B,CDK6,MCM6,MCM4,BUB3,TFDP1,CCNB2,YWHAG,MAD1L1,CDC6,CCNB3,ORC6,CDC25C,CHEK1,TGFB2,CCNA2,PLK1,TTK,PTTG1,BUB1B,ORC1,BUB1,CCND1,CCNE2,SKP2,E2F3,CDK1,CDC45,CDK2,CDKN1A,MCM2
33	Pathways in cancer	E2F1,XIAP,RAD51,GLI2,PIK3R3,LAMB2,WNT5B,CDKN2B,PPARG,CDK6,RASSF1,DCC,MAPK10,ZBTB16,CASP3,NKX3-1,MMP9,BRCA2,GLI3,LAMC2,TRAF3,TGFB2,CCND1,CBLC,FGF19,CCNE2,SKP2,CKS1B,E2F3,ETS1,CDK2,FN1,CDKN1A
24	Neuroactive ligand-receptor interaction	TRHR,GRIK2,GRID2,LEP,LPAR1,PRSS3,PTGER2,DRD2,GRM3,CNR1,HTR2C,GRIN2A,GCGR,THRB,TACR3,F2RL2,GH2,KISS1R,PRL,GALR2,HCRTR2,LHB,SSTR2,PTH1R
18	DNA replication	MCM4,REV1,POLA1,MCM2,LIG1,RPA3,POLD1,RPA2,FEN1,MCM5,PRIM2,POLE2,POLE4,MCM7,REV3L,DNA2,MCM6,POLE
16	Focal adhesion	CCND1,CAPN2,THBS3,CHAD,ROCK1,XIAP,THBS2,MAPK10,LAMC2,CCND2,PIK3R3,SHC3,LAMB2,MYLK,FN1,THBS4
16	Oocyte meiosis	AURKA,FBXO5,CDC20,CCNB2,CCNE2,CDC25C,PRKX,YWHAG,CCNB1,CDK1,SLK,CDK2,PLK1,MAD2L1,PTTG1,BUB1
16	Phagosome	TLR2,THBS3,TUBA1A,ATP6AP1,CYBA,ATP6V0A4,THBS2,ATP6V1B1,TFRC,ITGAM,CD36,SFTPA1,TUBA8,THBS4,NOX1,SFTPD
15	p53 signaling pathway	CCND1,CASP3,CCNB2,CCNE2,CCND2,CHEK2,CCNB1,CHEK1,CDK1,RRM2,RPRM,CDK2,CDKN1A,CDK6,CCNB3
15	Purine metabolism	POLR2C,GART,POLA1,ENTPD6,POLD1,ENPP1,GDA,DCK,PRIM2,RRM2,POLE2,POLE4,PDE9A,NPR2,POLE
15	Small cell lung cancer	CCND1,E2F1,CCNE2,XIAP,LAMC2,SKP2,PIK3R3,TRAF3,E2F3,LAMB2,CKS1B,FN1,CDK2,CDKN2B,CDK6
14	Progesterone-mediated oocyte maturation	CCNB2,CDC25C,PRKX,MAPK10,BUB1,PIK3R3,CCNB1,MAD1L1,CDK1,CDK2,CCNA2,PLK1,MAD2L1,CCNB3
14	Pyrimidine metabolism	POLR2C,CDA,UCK2,POLA1,ENTPD6,DUT,POLD1,DCK,PRIM2,RRM2,POLE2,POLE4,TYMS,POLE
13	Chemokine signaling pathway	GNGT2,GNG4,ROCK1,CCL19,PRKX,GNG12,CCL11,PIK3R3,SHC3,CCL21,GNG7,PRKCD,CCL28
13	Cytokine-cytokine receptor interaction	GH2,INHBC,PRL,GDF5,CCL19,ACVR2B,CCL11,CCL21,TNFRSF9,TGFB2,INHBA,LEP,CCL28
13	Insulin signaling pathway	PPP1R3B,GYS2,CBLC,SOCS1,PRKX,SOCS2,MAPK10,GCK,PIK3R3,PPP1R3D,SHC3,SH2B2,PPP1R3A
13	Regulation of actin cytoskeleton	INSRR,FGF19,DIAPH3,RRAS2,ROCK1,GNG12,ARHGEF6,ITGAM,SLC9A1,PIK3R3,MYLK,FN1,CYFIP2
13	TGF-beta signaling pathway	THBS3,ACVR1C,INHBC,E2F5,GDF5,ROCK1,THBS2,ACVR2B,TGFB2,TFDP1,INHBA,CDKN2B,THBS4
12	ECM-receptor interaction	HMMR,GP9,THBS3,CHAD,THBS2,LAMC2,CD36,GP1BB,LAMB2,FN1,GP1BA,THBS4
12	MAPK signaling pathway	CASP3,ACVR1C,NFATC2,FGF19,DUSP4,RRAS2,PRKX,GNG12,MAPK10,CACNB4,PLA2G1B,TGFB2
11	Amoebiasis	TLR2,CASP3,PRKX,LAMC2,ITGAM,PIK3R3,LAMB2,FN1,TGFB2,GNA11,MUC2
11	Pancreatic cancer	CCND1,E2F1,ACVR1C,BRCA2,MAPK10,ARHGEF6,E2F3,PIK3R3,RAD51,TGFB2,CDK6
10	Calcium signaling pathway	TRHR,PLN,ITPKA,PRKX,MYLK,GNA11,HTR2C,TACR3,CAMK4,GRIN2A
10	Chronic myeloid leukemia	CCND1,E2F1,ACVR1C,CBLC,E2F3,PIK3R3,SHC3,TGFB2,CDKN1A,CDK6
10	Jak-STAT signaling pathway	CCND1,GH2,CBLC,PRL,SOCS1,SOCS2,CCND2,PIK3R3,PTPN6,LEP
10	Prostate cancer	CCND1,NKX3-1,E2F1,INSRR,CCNE2,E2F3,PIK3R3,CDK2,CDKN1A,CREB3L1
9	Base excision repair	LIG1,XRCC1,POLD1,FEN1,POLE4,POLE2,PARP4,UNG,POLE
9	Complement and coagulation cascades	CFB,FGG,SERPINC1,FGB,C6,F13B,A2M,PLAUR,FGA
9	Gap junction	TUBA1A,DRD2,PRKX,CDK1,TUBA8,GNA11,HTR2C,NPR2,LPAR1
9	Homologous recombination	EME1,BLM,RAD54L,RPA3,BRCA2,POLD1,RAD51,RPA2,RAD54B
9	Leukocyte transendothelial migration	MMP9,JAM3,CYBA,ROCK1,ITGAM,PIK3R3,CDH5,CLDN15,NOX1
9	Ubiquitin mediated proteolysis	UBE2C,CDC20,BRCA1,SOCS1,CBLC,XIAP,MID1,SKP2,FBXW7
9	Vascular smooth muscle contraction	PRKCE,ROCK1,PRKX,PLA2G1B,MYLK,GNA11,RAMP2,PRKCD,NPR2
9	Wnt signaling pathway	CCND1,NFATC2,ROCK1,PRKX,MAPK10,CCND2,DKK2,WNT5B,CXXC4
8	Neurotrophin signaling pathway	NTRK3,MAPK10,YWHAG,PIK3R3,SHC3,SH2B2,CAMK4,PRKCD
8	Nucleotide excision repair	LIG1,RPA3,POLD1,POLE2,POLE4,RPA2,CETN2,POLE
8	Peroxisome	CRAT,ACSL4,HAO1,CAT,PHYH,ABCD2,AGXT,PEX3
8	Type II diabetes mellitus	SOCS1,PDX1,PRKCE,SOCS2,MAPK10,GCK,PIK3R3,PRKCD
7	Colorectal cancer	CCND1,CASP3,DCC,ACVR1C,MAPK10,PIK3R3,TGFB2
7	Dilated cardiomyopathy	PLN,LMNA,MYH7,SGCD,PRKX,CACNB4,TGFB2
7	Epithelial cell signaling in Helicobacter pylori infection	CASP3,PTPRZ1,ATP6AP1,JAM3,ATP6V0A4,MAPK10,ATP6V1B1
7	Glioma	CCND1,E2F1,E2F3,PIK3R3,SHC3,CDKN1A,CDK6
7	Glycine,C serine and threonine metabolism	PSPH,ALAS2,GLYCTK,GNMT,AOC3,AGXT,PSAT1
7	Hematopoietic cell lineage	GP9,TFRC,CD36,ITGAM,ANPEP,GP1BB,GP1BA
7	Huntington's disease	POLR2C,CASP3,TAF4B,UCP1,CREB3L1,PPARG,TBP
7	Melanoma	CCND1,E2F1,FGF19,E2F3,PIK3R3,CDKN1A,CDK6
7	Starch and sucrose metabolism	TREH,GYS2,GBE1,GCK,ENPP1,RAD54B,SMARCA5
7	Tight junction	MYH7,RRAS2,JAM3,CTTN,PRKCE,CLDN15,PRKCD
6	Axon guidance	DCC,NFATC2,EFNA5,EFNA2,ROCK1,EPHA5
6	Bladder cancer	CCND1,RASSF1,E2F1,MMP9,E2F3,CDKN1A
6	Endocytosis	CBLC,RAB31,ACAP1,PSD,TFRC,TGFB2
6	Gastric acid secretion	KCNE2,CFTR,PRKX,SLC9A1,SSTR2,MYLK
6	GnRH signaling pathway	PRKX,MAPK10,PLA2G1B,LHB,GNA11,PRKCD
6	Malaria	TLR2,THBS3,THBS2,CD36,TGFB2,THBS4
6	Natural killer cell mediated cytotoxicity	CASP3,TYROBP,NFATC2,PIK3R3,PTPN6,SHC3
6	Non-small cell lung cancer	CCND1,RASSF1,E2F1,E2F3,PIK3R3,CDK6
6	Protein processing in endoplasmic reticulum	CAPN2,MAPK10,HYOU1,HSPH1,MAN1C1,UGGT2
6	Shigellosis	TUBA1A,CTTN,ROCK1,MAPK10,TUBA8,KRT18
6	Vibrio cholerae infection	ATP6AP1,PRKX,CFTR,ATP6V0A4,ATP6V1B1,MUC2
5	Bacterial invasion of epithelial cells	CBLC,CTTN,PIK3R3,SHC3,FN1
5	Chagas disease	TLR2,MAPK10,PIK3R3,TGFB2,GNA11
5	ErbB signaling pathway	CBLC,MAPK10,PIK3R3,SHC3,CDKN1A
5	Fc epsilon RI signaling pathway	PRKCE,MAPK10,PLA2G1B,PIK3R3,PRKCD
5	Hypertrophic cardiomyopathy ,8HCM,9	LMNA,MYH7,SGCD,CACNB4,TGFB2
5	Leishmaniasis	TLR2,CYBA,ITGAM,PTPN6,TGFB2
5	Mismatch repair	LIG1,RPA3,POLD1,EXO1,RPA2
5	NOD-like receptor signaling pathway	XIAP,CARD9,MAPK10,CCL11,PSTPIP1
5	Pathogenic Escherichia coli infection	TUBA1A,ROCK1,CTTN,TUBA8,KRT18
5	PPAR signaling pathway	ACSL4,CD36,FABP1,PPARG,UCP1
5	RIG-I-like receptor signaling pathway	IRF3,TRIM25,MAPK10,MAVS,TRAF3
5	Salivary secretion	PRKX,DMBT1,SLC9A1,AQP5,MUC5B
5	Toll-like receptor signaling pathway	TLR2,IRF3,MAPK10,PIK3R3,TRAF3
4	Adherens junction	PTPN6,PTPRJ,ACVR1C,FER
4	Adipocytokine signaling pathway	LEP,ACSL4,MAPK10,CD36
4	Alzheimer's disease	CAPN2,GRIN2A,CASP3,A2M
4	Apoptosis	PIK3R3,XIAP,CASP3,CAPN2
4	B cell receptor signaling pathway	PIK3R3,PTPN6,BLNK,NFATC2
4	Cell adhesion molecules ,8CAMs,9	JAM3,CLDN15,CDH5,ITGAM
4	Fc gamma R-mediated phagocytosis	PIK3R3,MYO10,PRKCD,PRKCE
4	Hedgehog signaling pathway	GLI2,PRKX,GLI3,WNT5B
4	Long-term depression	GRID2,NPR2,PLA2G1B,GNA11
4	Lysine degradation	TMLHE,DOT1L,NSD1,SUV39H1
4	Lysosome	ARSA,ATP6V0A4,ATP6AP1,AP4E1
4	Maturity onset diabetes of the young	PDX1,ONECUT1,NR5A2,GCK
4	Melanogenesis	PRKX,CREB3L1,ASIP,WNT5B
4	Nitrogen metabolism	CA4,GLS2,CA8,ASNS
4	T cell receptor signaling pathway	PIK3R3,PTPN6,CBLC,NFATC2
4	Viral myocarditis	CCND1,CASP3,MYH7,SGCD
3	ABC transporters	CFTR,ABCB11,ABCD2
3	Acute myeloid leukemia	PIK3R3,CCND1,ZBTB16
3	Alanine,C aspartate and glutamate metabolism	AGXT,GLS2,ASNS
3	Amyotrophic lateral sclerosis ,8ALS,9	CASP3,CAT,GRIN2A
3	Arginine and proline metabolism	OTC,SAT2,GLS2
3	Arrhythmogenic right ventricular cardiomyopathy ,8ARVC,9	LMNA,CACNB4,SGCD
3	Basal cell carcinoma	GLI2,GLI3,WNT5B
3	Cardiac muscle contraction	SLC9A1,CACNB4,MYH7
3	Galactose metabolism	B4GALT1,LCT,GCK
3	Long-term potentiation	PRKX,CAMK4,GRIN2A
3	N-Glycan biosynthesis	MAN1C1,B4GALT1,FDXACB1
3	Oxidative phosphorylation	ATP6V0A4,ATP6AP1,ATP6V1B1
3	Prion diseases	C6,PRKX,NOTCH1
3	Renal cell carcinoma	PIK3R3,ETS1,TGFB2
3	Renin-angiotensin system	ANPEP,ACE2,ENPEP
3	Spliceosome	SNRPG,LSM5,SF3A1
3	Systemic lupus erythematosus	SSB,C6,GRIN2A
3	VEGF signaling pathway	PIK3R3,NFATC2,PLA2G1B
2	Aldosterone-regulated sodium reabsorption	SCNN1B,PIK3R3
2	Arachidonic acid metabolism	ALOX12B,PLA2G1B
2	Basal transcription factors	TAF4B,TBP
2	Collecting duct acid secretion	ATP6V0A4,ATP6V1B1
2	Cysteine and methionine metabolism	AHCYL2,DNMT3A
2	Cytosolic DNA-sensing pathway	IRF3,MAVS
2	Dorso-ventral axis formation	ETS1,NOTCH1
2	Drug metabolism - other enzymes	CDA,UCK2
2	Endometrial cancer	PIK3R3,CCND1
2	Fatty acid metabolism	ACSL4,ADH1A
2	Fructose and mannose metabolism	PFKFB3,SORD
2	Glutathione metabolism	ANPEP,RRM2
2	Glycerolipid metabolism	GLYCTK,LIPC
2	Glycerophospholipid metabolism	GPD1,PLA2G1B
2	Glycolysis ,F Gluconeogenesis	ADH1A,GCK
2	Glycosylphosphatidylinositol,8GPI,9-anchor biosynthesis	GPLD1,PGAP1
2	Glyoxylate and dicarboxylate metabolism	HAO1,GLYCTK
2	One carbon pool by folate	GART,TYMS
2	Phosphatidylinositol signaling system	PIK3R3,ITPKA
2	Porphyrin and chlorophyll metabolism	ALAS2,HMOX1
2	Primary immunodeficiency	BLNK,UNG
2	Proximal tubule bicarbonate reclamation	CA4,GLS2
2	Retinol metabolism	LRAT,ADH1A
2	Sphingolipid metabolism	ARSA,GAL3ST1
2	Taste transduction	SCNN1B,PRKX
2	Thyroid cancer	CCND1,PPARG
2	Tryptophan metabolism	ACMSD,CAT
2	Tyrosine metabolism	AOC3,ADH1A
2	Vasopressin-regulated water reabsorption	PRKX,CREB3L1
1	Amino sugar and nucleotide sugar metabolism	GCK
1	Antigen processing and presentation	PSME3
1	Asthma	CCL11
1	beta-Alanine metabolism	AOC3
1	Circadian rhythm - mammal	RORB
1	Drug metabolism - cytochrome P450	ADH1A
1	Ether lipid metabolism	PLA2G1B
1	Inositol phosphate metabolism	ITPKA
1	Intestinal immune network for IgA production	CCL28
1	Linoleic acid metabolism	PLA2G1B
1	Metabolism of xenobiotics by cytochrome P450	ADH1A
1	mTOR signaling pathway	PIK3R3
1	Nicotinate and nicotinamide metabolism	ENPP1
1	Non-homologous end-joining	FEN1
1	Notch signaling pathway	NOTCH1
1	O-Glycan biosynthesis	ST3GAL2
1	Olfactory transduction	PRKX
1	Parkinson's disease	CASP3
1	Proteasome	PSME3
1	Pyruvate metabolism	ME2
1	Riboflavin metabolism	ENPP1
1	RNA degradation	LSM5
1	RNA polymerase	POLR2C
1	Selenoamino acid metabolism	AHCYL2
1	Steroid hormone biosynthesis	SULT2B1
